# Supplementary material for: OSR1 and SIX2 drive divergent transcriptional programs in human kidney cells: implications for regeneration and tumorigenesis
Source: Front Bioeng Biotechnol. 2025 Oct 3;13:1645499. doi: 10.3389/fbioe.2025.1645499 (PMC12531215; doi:10.3389/fbioe.2025.1645499)
Supplement: Supplementary file 1 [file DataSheet4.csv]

	ID	Description	GeneRatio	BgRatio	pvalue	p.adjust	qvalue	geneID	Count
GO:0060070	GO:0060070	canonical Wnt signaling pathway	16/117	323/18888	1.56E-10	2.52375E-07	1.78246E-07	SFRP1/EDNRA/SDC1/MDK/TBX18/SNAI2/WNT7A/IGFBP2/SOX17/IGFBP4/NID1/CTHRC1/CDH3/DRAXIN/SCEL/EDN1	16
GO:0072001	GO:0072001	renal system development	16/117	329/18888	2.05E-10	2.52375E-07	1.78246E-07	OSR1/SFRP1/GLI2/EDNRA/FRAS1/TACSTD2/HS3ST3A1/SDC1/FBN1/SLIT2/TBX18/SOX11/SOX17/NID1/NOTCH3/EDN1	16
GO:0010721	GO:0010721	negative regulation of cell development	15/117	288/18888	3.05E-10	2.52375E-07	1.78246E-07	SFRP1/THY1/SEMA3F/SEMA3A/FBN1/FSTL3/MDK/INHBA/SNAI2/WNT7A/SOX11/DRAXIN/SEMA7A/SEMA6B/SOCS1	15
GO:0048863	GO:0048863	stem cell differentiation	14/117	248/18888	4.34E-10	2.69474E-07	1.90323E-07	OSR1/SFRP1/SEMA3F/EDNRA/LBH/TACSTD2/SEMA3A/SNAI2/WNT7A/SOX17/KITLG/SEMA7A/SEMA6B/EDN1	14
GO:0001822	GO:0001822	kidney development	15/117	319/18888	1.25E-09	6.21048E-07	4.38631E-07	OSR1/SFRP1/GLI2/EDNRA/FRAS1/TACSTD2/HS3ST3A1/SDC1/FBN1/SLIT2/SOX11/SOX17/NID1/NOTCH3/EDN1	15
GO:0007411	GO:0007411	axon guidance	13/117	234/18888	2.30E-09	8.1631E-07	5.7654E-07	GLI2/SEMA3F/EDNRA/KLF7/SEMA3A/SLIT2/NTN4/DRAXIN/ECE1/SEMA7A/SEMA6B/NOTCH3/EDN1	13
GO:0097485	GO:0097485	neuron projection guidance	13/117	234/18888	2.30E-09	8.1631E-07	5.7654E-07	GLI2/SEMA3F/EDNRA/KLF7/SEMA3A/SLIT2/NTN4/DRAXIN/ECE1/SEMA7A/SEMA6B/NOTCH3/EDN1	13
GO:0048864	GO:0048864	stem cell development	9/117	86/18888	3.03E-09	9.41385E-07	6.64878E-07	SEMA3F/EDNRA/SEMA3A/SNAI2/WNT7A/KITLG/SEMA7A/SEMA6B/EDN1	9
GO:0045926	GO:0045926	negative regulation of growth	13/117	247/18888	4.43E-09	1.22113E-06	8.62454E-07	SFRP1/IGFBP5/RGS4/SEMA3F/SEMA3A/SLIT2/INHBA/MEG3/SOX17/DRAXIN/SEMA7A/MT1X/SEMA6B	13
GO:0014033	GO:0014033	neural crest cell differentiation	9/117	93/18888	6.12E-09	1.51933E-06	1.07306E-06	SFRP1/SEMA3F/EDNRA/SEMA3A/SNAI2/KITLG/SEMA7A/SEMA6B/EDN1	9
GO:0071526	GO:0071526	semaphorin-plexin signaling pathway	7/117	44/18888	9.26E-09	2.08925E-06	1.47559E-06	SEMA3F/EDNRA/SEMA3A/ECE1/SEMA7A/SEMA6B/EDN1	7
GO:0048568	GO:0048568	embryonic organ development	16/117	455/18888	2.14E-08	4.43024E-06	3.12897E-06	OSR1/GLI2/EDNRA/E2F7/NES/MFAP5/FBN1/TBX18/SOX11/SOX17/KITLG/CTHRC1/ECE1/SPRY2/FBN2/EDN1	16
GO:0061138	GO:0061138	morphogenesis of a branching epithelium	11/117	189/18888	2.60E-08	4.86434E-06	3.43557E-06	SFRP1/GLI2/EDNRA/TACSTD2/HS3ST3A1/SLIT2/MDK/NTN4/SNAI2/SPRY2/EDN1	11
GO:0030308	GO:0030308	negative regulation of cell growth	11/117	190/18888	2.74E-08	4.86434E-06	3.43557E-06	SFRP1/RGS4/SEMA3F/SEMA3A/SLIT2/INHBA/MEG3/SOX17/DRAXIN/SEMA7A/SEMA6B	11
GO:0016055	GO:0016055	Wnt signaling pathway	16/117	466/18888	2.98E-08	4.91588E-06	3.47197E-06	SFRP1/EDNRA/SDC1/MDK/TBX18/SNAI2/WNT7A/IGFBP2/SOX17/IGFBP4/NID1/CTHRC1/CDH3/DRAXIN/SCEL/EDN1	16
GO:0198738	GO:0198738	cell-cell signaling by wnt	16/117	468/18888	3.17E-08	4.91588E-06	3.47197E-06	SFRP1/EDNRA/SDC1/MDK/TBX18/SNAI2/WNT7A/IGFBP2/SOX17/IGFBP4/NID1/CTHRC1/CDH3/DRAXIN/SCEL/EDN1	16
GO:0014032	GO:0014032	neural crest cell development	8/117	80/18888	3.40E-08	4.97025E-06	3.51037E-06	SEMA3F/EDNRA/SEMA3A/SNAI2/KITLG/SEMA7A/SEMA6B/EDN1	8
GO:0001558	GO:0001558	regulation of cell growth	15/117	418/18888	4.70E-08	6.48432E-06	4.57972E-06	SFRP1/IGFBP5/RGS4/SEMA3F/SEMA3A/SLIT2/INHBA/MEG3/SOX17/IGFBP4/DRAXIN/SEMA7A/SEMA6B/SFN/EDN1	15
GO:0001755	GO:0001755	neural crest cell migration	7/117	57/18888	5.98E-08	7.80857E-06	5.51501E-06	SEMA3F/EDNRA/SEMA3A/KITLG/SEMA7A/SEMA6B/EDN1	7
GO:0001763	GO:0001763	morphogenesis of a branching structure	11/117	206/18888	6.29E-08	7.80857E-06	5.51501E-06	SFRP1/GLI2/EDNRA/TACSTD2/HS3ST3A1/SLIT2/MDK/NTN4/SNAI2/SPRY2/EDN1	11
GO:0016049	GO:0016049	cell growth	16/117	496/18888	7.06E-08	8.24002E-06	5.81973E-06	SFRP1/IGFBP5/RGS4/SEMA3F/EDNRA/SEMA3A/SLIT2/INHBA/MEG3/SOX17/IGFBP4/DRAXIN/SEMA7A/SEMA6B/SFN/EDN1	16
GO:0001667	GO:0001667	ameboidal-type cell migration	16/117	498/18888	7.46E-08	8.24002E-06	5.81973E-06	SCG2/SEMA3F/EDNRA/ITGA2/TACSTD2/SEMA3A/SLIT2/SNAI2/DCN/WNT7A/STC1/SOX17/KITLG/SEMA7A/SEMA6B/EDN1	16
GO:0090497	GO:0090497	mesenchymal cell migration	7/117	59/18888	7.63E-08	8.24002E-06	5.81973E-06	SEMA3F/EDNRA/SEMA3A/KITLG/SEMA7A/SEMA6B/EDN1	7
GO:0048762	GO:0048762	mesenchymal cell differentiation	12/117	269/18888	1.10887E-07	1.14722E-05	8.10253E-06	OSR1/SFRP1/SEMA3F/EDNRA/SEMA3A/MDK/SNAI2/KITLG/SPRY2/SEMA7A/SEMA6B/EDN1	12
GO:0007409	GO:0007409	axonogenesis	15/117	455/18888	1.41646E-07	1.40682E-05	9.93606E-06	GLI2/THY1/SEMA3F/EDNRA/KLF7/SEMA3A/SLIT2/NTN4/WNT7A/DRAXIN/ECE1/SEMA7A/SEMA6B/NOTCH3/EDN1	15
GO:0050920	GO:0050920	regulation of chemotaxis	11/117	229/18888	1.83934E-07	1.75657E-05	1.24062E-05	SERPINE1/SCG2/SEMA3F/ITGA2/SEMA3A/SLIT2/MDK/PADI2/SEMA7A/SEMA6B/EDN1	11
GO:0048865	GO:0048865	stem cell fate commitment	4/117	10/18888	2.85339E-07	2.53957E-05	1.79364E-05	SFRP1/EDNRA/SOX17/EDN1	4
GO:0090090	GO:0090090	negative regulation of canonical Wnt signaling pathway	9/117	145/18888	2.94879E-07	2.53957E-05	1.79364E-05	SFRP1/MDK/TBX18/SNAI2/IGFBP2/SOX17/IGFBP4/CTHRC1/DRAXIN	9
GO:0050673	GO:0050673	epithelial cell proliferation	15/117	482/18888	2.96607E-07	2.53957E-05	1.79364E-05	OSR1/SFRP1/IGFBP5/SCG2/TACSTD2/MDK/PTPRN/HSPG2/SNAI2/WNT7A/SOX11/IGFBP4/ERRFI1/CDH3/SFN	15
GO:0040013	GO:0040013	negative regulation of locomotion	14/117	431/18888	4.55615E-07	3.77098E-05	2.66335E-05	SERPINE1/SFRP1/IGFBP5/THY1/SEMA3F/TACSTD2/SEMA3A/SLIT2/PADI2/DCN/STC1/SEMA7A/SEMA6B/IL33	14
GO:0001503	GO:0001503	ossification	14/117	446/18888	6.8574E-07	5.49256E-05	3.87926E-05	OSR1/SFRP1/IGFBP5/GLI2/ACHE/FSTL3/MDK/SNAI2/STC1/SOX11/CTHRC1/FBN2/SEMA7A/CREB3L1	14
GO:0048675	GO:0048675	axon extension	8/117	119/18888	7.53537E-07	5.84698E-05	4.12958E-05	SEMA3F/EDNRA/SEMA3A/SLIT2/DRAXIN/SEMA7A/SEMA6B/EDN1	8
GO:0060828	GO:0060828	regulation of canonical Wnt signaling pathway	11/117	268/18888	8.78993E-07	6.61376E-05	4.67114E-05	SFRP1/MDK/TBX18/SNAI2/IGFBP2/SOX17/IGFBP4/CTHRC1/CDH3/DRAXIN/SCEL	11
GO:0060562	GO:0060562	epithelial tube morphogenesis	12/117	335/18888	1.15279E-06	8.41878E-05	5.94599E-05	OSR1/SFRP1/GLI2/EDNRA/TACSTD2/HS3ST3A1/SLIT2/MDK/SOX17/CTHRC1/SPRY2/EDN1	12
GO:0060485	GO:0060485	mesenchyme development	12/117	336/18888	1.18932E-06	8.4374E-05	5.95913E-05	OSR1/SFRP1/SEMA3F/EDNRA/SEMA3A/MDK/SNAI2/KITLG/SPRY2/SEMA7A/SEMA6B/EDN1	12
GO:0090596	GO:0090596	sensory organ morphogenesis	11/117	278/18888	1.25842E-06	8.49236E-05	5.99795E-05	OSR1/THY1/EDNRA/MFAP5/FBN1/TBX18/SOX11/CTHRC1/SPRY2/FBN2/EDN1	11
GO:0048545	GO:0048545	response to steroid hormone	12/117	338/18888	1.26547E-06	8.49236E-05	5.99795E-05	SFRP1/LBH/PAPPA/SDC1/PMEPA1/SLIT2/PADI2/INHBA/STC1/IGFBP2/ERRFI1/EDN1	12
GO:0060021	GO:0060021	roof of mouth development	7/117	91/18888	1.53833E-06	0.000100362	7.08835E-05	OSR1/FRAS1/INHBA/SNAI2/WNT7A/SOX11/ITGB6	7
GO:0030178	GO:0030178	negative regulation of Wnt signaling pathway	9/117	177/18888	1.57637E-06	0.000100362	7.08835E-05	SFRP1/MDK/TBX18/SNAI2/IGFBP2/SOX17/IGFBP4/CTHRC1/DRAXIN	9
GO:0002685	GO:0002685	regulation of leukocyte migration	10/117	230/18888	1.68622E-06	0.000104672	7.39276E-05	SERPINE1/THY1/ITGA2/SLIT2/MDK/PADI2/CHST2/KITLG/IL33/EDN1	10
GO:0048562	GO:0048562	embryonic organ morphogenesis	11/117	297/18888	2.39115E-06	0.000142054	0.000100329	OSR1/EDNRA/MFAP5/FBN1/TBX18/SOX11/SOX17/CTHRC1/SPRY2/FBN2/EDN1	11
GO:0032354	GO:0032354	response to follicle-stimulating hormone	4/117	16/18888	2.40284E-06	0.000142054	0.000100329	EDNRA/PAPPA/INHBA/EDN1	4
GO:0060560	GO:0060560	developmental growth involved in morphogenesis	10/117	243/18888	2.76185E-06	0.000158496	0.000111942	SFRP1/SEMA3F/EDNRA/SEMA3A/SLIT2/DRAXIN/SPRY2/SEMA7A/SEMA6B/EDN1	10
GO:0071560	GO:0071560	cellular response to transforming growth factor beta stimulus	11/117	302/18888	2.80862E-06	0.000158496	0.000111942	SFRP1/LTBP1/PMEPA1/FBN1/WNT7A/SOX11/ITGB6/CDH3/SPRY2/FBN2/EDN1	11
GO:1903035	GO:1903035	negative regulation of response to wounding	7/117	100/18888	2.90606E-06	0.00016035	0.000113251	SERPINE1/MDK/SERPING1/PLAUR/PLAT/IL33/EDN1	7
GO:0050771	GO:0050771	negative regulation of axonogenesis	6/117	66/18888	3.33232E-06	0.000177168	0.000125129	THY1/SEMA3F/SEMA3A/DRAXIN/SEMA7A/SEMA6B	6
GO:0071559	GO:0071559	response to transforming growth factor beta	11/117	309/18888	3.50001E-06	0.000177168	0.000125129	SFRP1/LTBP1/PMEPA1/FBN1/WNT7A/SOX11/ITGB6/CDH3/SPRY2/FBN2/EDN1	11
GO:0090287	GO:0090287	regulation of cellular response to growth factor stimulus	12/117	373/18888	3.50968E-06	0.000177168	0.000125129	SFRP1/LTBP1/PMEPA1/FBN1/FSTL3/SLIT2/DCN/SOX11/CDH3/SPRY2/FBN2/CREB3L1	12
GO:0048846	GO:0048846	axon extension involved in axon guidance	5/117	38/18888	3.56761E-06	0.000177168	0.000125129	SEMA3F/SEMA3A/SLIT2/SEMA7A/SEMA6B	5
GO:1902284	GO:1902284	neuron projection extension involved in neuron projection guidance	5/117	38/18888	3.56761E-06	0.000177168	0.000125129	SEMA3F/SEMA3A/SLIT2/SEMA7A/SEMA6B	5
GO:0050768	GO:0050768	negative regulation of neurogenesis	8/117	149/18888	4.09968E-06	0.000199598	0.000140971	THY1/SEMA3F/SEMA3A/WNT7A/SOX11/DRAXIN/SEMA7A/SEMA6B	8
GO:0031345	GO:0031345	negative regulation of cell projection organization	9/117	201/18888	4.48562E-06	0.000210756	0.000148852	THY1/SEMA3F/TACSTD2/SEMA3A/SLIT2/DRAXIN/SPRY2/SEMA7A/SEMA6B	9
GO:0001649	GO:0001649	osteoblast differentiation	10/117	257/18888	4.54517E-06	0.000210756	0.000148852	SFRP1/IGFBP5/GLI2/ACHE/SNAI2/SOX11/CTHRC1/FBN2/SEMA7A/CREB3L1	10
GO:0043588	GO:0043588	skin development	11/117	318/18888	4.60515E-06	0.000210756	0.000148852	IGFBP5/GLI2/FRAS1/ITGA2/INHBA/ITGB6/ERRFI1/CDH3/KRT81/SCEL/SFN	11
GO:0050922	GO:0050922	negative regulation of chemotaxis	6/117	70/18888	4.71297E-06	0.000210756	0.000148852	SEMA3F/SEMA3A/SLIT2/PADI2/SEMA7A/SEMA6B	6
GO:0072073	GO:0072073	kidney epithelium development	8/117	152/18888	4.75327E-06	0.000210756	0.000148852	OSR1/SFRP1/EDNRA/TACSTD2/HS3ST3A1/SDC1/SLIT2/EDN1	8
GO:0032102	GO:0032102	negative regulation of response to external stimulus	13/117	456/18888	5.05123E-06	0.000220039	0.000155408	SERPINE1/SEMA3F/SEMA3A/SLIT2/MDK/PADI2/SERPING1/PLAUR/SEMA7A/SEMA6B/PLAT/IL33/EDN1	13
GO:0141091	GO:0141091	transforming growth factor beta receptor superfamily signaling pathway	12/117	388/18888	5.24892E-06	0.000224708	0.000158706	SFRP1/LTBP1/RGMB/PMEPA1/FBN1/FSTL3/INHBA/SOX11/ITGB6/CDH3/SPRY2/FBN2	12
GO:0051961	GO:0051961	negative regulation of nervous system development	8/117	155/18888	5.49308E-06	0.000231175	0.000163273	THY1/SEMA3F/SEMA3A/WNT7A/SOX11/DRAXIN/SEMA7A/SEMA6B	8
GO:0050770	GO:0050770	regulation of axonogenesis	8/117	156/18888	5.76038E-06	0.000238384	0.000168365	THY1/SEMA3F/SEMA3A/SLIT2/WNT7A/DRAXIN/SEMA7A/SEMA6B	8
GO:0048754	GO:0048754	branching morphogenesis of an epithelial tube	8/117	157/18888	6.03862E-06	0.000245801	0.000173604	GLI2/EDNRA/TACSTD2/HS3ST3A1/SLIT2/MDK/SPRY2/EDN1	8
GO:0006935	GO:0006935	chemotaxis	13/117	466/18888	6.38315E-06	0.000255635	0.000180549	SERPINE1/SCG2/SEMA3F/ITGA2/SEMA3A/SLIT2/MDK/GPNMB/PADI2/PLAUR/SEMA7A/SEMA6B/EDN1	13
GO:0042330	GO:0042330	taxis	13/117	468/18888	6.68403E-06	0.00025932	0.000183151	SERPINE1/SCG2/SEMA3F/ITGA2/SEMA3A/SLIT2/MDK/GPNMB/PADI2/PLAUR/SEMA7A/SEMA6B/EDN1	13
GO:0051960	GO:0051960	regulation of nervous system development	13/117	468/18888	6.68403E-06	0.00025932	0.000183151	LRRTM1/THY1/SEMA3F/SEMA3A/SLIT2/MDK/WNT7A/SOX11/DRAXIN/SEMA7A/CLSTN2/SEMA6B/IL33	13
GO:0050678	GO:0050678	regulation of epithelial cell proliferation	12/117	407/18888	8.51221E-06	0.000325166	0.000229657	OSR1/SFRP1/SCG2/TACSTD2/MDK/PTPRN/HSPG2/SNAI2/WNT7A/SOX11/CDH3/SFN	12
GO:0050679	GO:0050679	positive regulation of epithelial cell proliferation	9/117	219/18888	8.98156E-06	0.000332868	0.000235097	OSR1/SFRP1/SCG2/MDK/PTPRN/HSPG2/WNT7A/SOX11/CDH3	9
GO:0030111	GO:0030111	regulation of Wnt signaling pathway	11/117	342/18888	9.16857E-06	0.000332868	0.000235097	SFRP1/MDK/TBX18/SNAI2/IGFBP2/SOX17/IGFBP4/CTHRC1/CDH3/DRAXIN/SCEL	11
GO:1903707	GO:1903707	negative regulation of hemopoiesis	7/117	119/18888	9.23206E-06	0.000332868	0.000235097	SFRP1/FBN1/FSTL3/MDK/INHBA/SNAI2/SOCS1	7
GO:0030517	GO:0030517	negative regulation of axon extension	5/117	46/18888	9.3655E-06	0.000332868	0.000235097	SEMA3F/SEMA3A/DRAXIN/SEMA7A/SEMA6B	5
GO:0048485	GO:0048485	sympathetic nervous system development	4/117	22/18888	9.38411E-06	0.000332868	0.000235097	SEMA3F/EDNRA/SEMA3A/SOX11	4
GO:0045785	GO:0045785	positive regulation of cell adhesion	13/117	485/18888	9.79218E-06	0.000342451	0.000241865	SFRP1/GLI2/THY1/ADAM19/ITGA2/FSTL3/MDK/CHST2/IGFBP2/KITLG/NID1/PLAUR/SOCS1	13
GO:0050919	GO:0050919	negative chemotaxis	5/117	47/18888	1.04288E-05	0.00035965	0.000254013	SEMA3F/SEMA3A/SLIT2/SEMA7A/SEMA6B	5
GO:0007178	GO:0007178	transmembrane receptor protein serine/threonine kinase signaling pathway	12/117	417/18888	1.0859E-05	0.000369354	0.000260866	SFRP1/LTBP1/RGMB/PMEPA1/FBN1/FSTL3/INHBA/SOX11/ITGB6/CDH3/SPRY2/FBN2	12
GO:0030195	GO:0030195	negative regulation of blood coagulation	5/117	49/18888	1.28371E-05	0.000430737	0.000304219	SERPINE1/SERPING1/PLAUR/PLAT/EDN1	5
GO:1900047	GO:1900047	negative regulation of hemostasis	5/117	50/18888	1.41933E-05	0.000469891	0.000331873	SERPINE1/SERPING1/PLAUR/PLAT/EDN1	5
GO:1990138	GO:1990138	neuron projection extension	8/117	177/18888	1.45218E-05	0.000474441	0.000335087	SEMA3F/EDNRA/SEMA3A/SLIT2/DRAXIN/SEMA7A/SEMA6B/EDN1	8
GO:0043567	GO:0043567	regulation of insulin-like growth factor receptor signaling pathway	4/117	25/18888	1.59969E-05	0.000515848	0.000364332	IGFBP5/IGFBP2/IGFBP4/CDH3	4
GO:0048588	GO:0048588	developmental cell growth	9/117	238/18888	1.74539E-05	0.000555615	0.000392418	RGS4/SEMA3F/EDNRA/SEMA3A/SLIT2/DRAXIN/SEMA7A/SEMA6B/EDN1	9
GO:0002573	GO:0002573	myeloid leukocyte differentiation	9/117	239/18888	1.80437E-05	0.00056712	0.000400544	SFRP1/FBN1/FSTL3/SH3PXD2A/INHBA/KITLG/ITGB6/SOCS1/IL33	9
GO:0050819	GO:0050819	negative regulation of coagulation	5/117	53/18888	1.89413E-05	0.000580631	0.000410086	SERPINE1/SERPING1/PLAUR/PLAT/EDN1	5
GO:0060688	GO:0060688	regulation of morphogenesis of a branching structure	5/117	53/18888	1.89413E-05	0.000580631	0.000410086	SFRP1/TACSTD2/MDK/NTN4/SNAI2	5
GO:0048608	GO:0048608	reproductive structure development	10/117	307/18888	2.13849E-05	0.000647546	0.000457346	OSR1/SFRP1/SDC1/SLIT2/PTPRN/VGF/INHBA/WNT7A/KITLG/ERRFI1	10
GO:0042730	GO:0042730	fibrinolysis	4/117	27/18888	2.19821E-05	0.00064978	0.000458924	SERPINE1/SERPING1/PLAUR/PLAT	4
GO:0060384	GO:0060384	innervation	4/117	27/18888	2.19821E-05	0.00064978	0.000458924	EDNRA/SEMA3A/ECE1/EDN1	4
GO:0048732	GO:0048732	gland development	12/117	449/18888	2.26033E-05	0.000660282	0.000466342	SFRP1/IGFBP5/GLI2/EDNRA/LBH/E2F7/ITGA2/MDK/NTN4/SNAI2/ERRFI1/EDN1	12
GO:0090288	GO:0090288	negative regulation of cellular response to growth factor stimulus	7/117	137/18888	2.31302E-05	0.000667817	0.000471663	SFRP1/FBN1/FSTL3/SLIT2/DCN/SPRY2/CREB3L1	7
GO:0061458	GO:0061458	reproductive system development	10/117	311/18888	2.38887E-05	0.000681788	0.000481531	OSR1/SFRP1/SDC1/SLIT2/PTPRN/VGF/INHBA/WNT7A/KITLG/ERRFI1	10
GO:0034698	GO:0034698	response to gonadotropin	4/117	28/18888	2.55235E-05	0.000704164	0.000497334	EDNRA/PAPPA/INHBA/EDN1	4
GO:0044342	GO:0044342	type B pancreatic cell proliferation	4/117	28/18888	2.55235E-05	0.000704164	0.000497334	SFRP1/IGFBP5/PTPRN/IGFBP4	4
GO:0048843	GO:0048843	negative regulation of axon extension involved in axon guidance	4/117	28/18888	2.55235E-05	0.000704164	0.000497334	SEMA3F/SEMA3A/SEMA7A/SEMA6B	4
GO:0071372	GO:0071372	cellular response to follicle-stimulating hormone stimulus	3/117	10/18888	2.69308E-05	0.000734827	0.000518991	EDNRA/INHBA/EDN1	3
GO:0090092	GO:0090092	regulation of transmembrane receptor protein serine/threonine kinase signaling pathway	10/117	317/18888	2.8115E-05	0.000758799	0.000535922	SFRP1/LTBP1/PMEPA1/FBN1/FSTL3/INHBA/SOX11/CDH3/SPRY2/FBN2	10
GO:0090101	GO:0090101	negative regulation of transmembrane receptor protein serine/threonine kinase signaling pathway	8/117	198/18888	3.25322E-05	0.000867463	0.000612669	SFRP1/LTBP1/PMEPA1/FBN1/FSTL3/CDH3/SPRY2/FBN2	8
GO:0014909	GO:0014909	smooth muscle cell migration	6/117	98/18888	3.2869E-05	0.000867463	0.000612669	SERPINE1/IGFBP5/ITGA2/SLIT2/MDK/PLAT	6
GO:0050767	GO:0050767	regulation of neurogenesis	11/117	393/18888	3.31893E-05	0.000867463	0.000612669	THY1/SEMA3F/SEMA3A/SLIT2/MDK/WNT7A/SOX11/DRAXIN/SEMA7A/SEMA6B/IL33	11
GO:0072012	GO:0072012	glomerulus vasculature development	4/117	30/18888	3.38371E-05	0.000873601	0.000617004	OSR1/EDNRA/NOTCH3/EDN1	4
GO:0022409	GO:0022409	positive regulation of cell-cell adhesion	10/117	325/18888	3.47364E-05	0.000873601	0.000617004	GLI2/THY1/ADAM19/FSTL3/MDK/CHST2/IGFBP2/KITLG/PLAUR/SOCS1	10
GO:0001657	GO:0001657	ureteric bud development	6/117	99/18888	3.48144E-05	0.000873601	0.000617004	OSR1/SFRP1/TACSTD2/HS3ST3A1/SDC1/SLIT2	6
GO:0010977	GO:0010977	negative regulation of neuron projection development	7/117	146/18888	3.48314E-05	0.000873601	0.000617004	THY1/SEMA3F/SEMA3A/SLIT2/DRAXIN/SEMA7A/SEMA6B	7
GO:0050900	GO:0050900	leukocyte migration	11/117	396/18888	3.55677E-05	0.000880094	0.00062159	SERPINE1/SCG2/THY1/ITGA2/SLIT2/MDK/PADI2/CHST2/KITLG/IL33/EDN1	11
GO:0072163	GO:0072163	mesonephric epithelium development	6/117	100/18888	3.68511E-05	0.000880094	0.00062159	OSR1/SFRP1/TACSTD2/HS3ST3A1/SDC1/SLIT2	6
GO:0072164	GO:0072164	mesonephric tubule development	6/117	100/18888	3.68511E-05	0.000880094	0.00062159	OSR1/SFRP1/TACSTD2/HS3ST3A1/SDC1/SLIT2	6
GO:0003357	GO:0003357	noradrenergic neuron differentiation	3/117	11/18888	3.68626E-05	0.000880094	0.00062159	EDNRA/SOX11/EDN1	3
GO:0035581	GO:0035581	sequestering of extracellular ligand from receptor	3/117	11/18888	3.68626E-05	0.000880094	0.00062159	LTBP1/FBN1/FBN2	3
GO:0044703	GO:0044703	multi-organism reproductive process	8/117	204/18888	4.0229E-05	0.000951321	0.000671895	IGFBP5/ITGA2/PAPPA/HSPG2/STC1/IGFBP2/ERRFI1/EDN1	8
GO:0008585	GO:0008585	female gonad development	6/117	102/18888	4.12113E-05	0.000965355	0.000681808	SFRP1/SLIT2/PTPRN/VGF/INHBA/KITLG	6
GO:0048880	GO:0048880	sensory system development	11/117	403/18888	4.1697E-05	0.000967605	0.000683397	THY1/NES/ACHE/MFAP5/SEMA3A/FBN1/INHBA/WNT7A/SOX11/SPRY2/FBN2	11
GO:0061437	GO:0061437	renal system vasculature development	4/117	32/18888	4.39778E-05	0.001001805	0.000707551	OSR1/EDNRA/NOTCH3/EDN1	4
GO:0061440	GO:0061440	kidney vasculature development	4/117	32/18888	4.39778E-05	0.001001805	0.000707551	OSR1/EDNRA/NOTCH3/EDN1	4
GO:0001823	GO:0001823	mesonephros development	6/117	104/18888	4.59758E-05	0.001037798	0.000732972	OSR1/SFRP1/TACSTD2/HS3ST3A1/SDC1/SLIT2	6
GO:0051216	GO:0051216	cartilage development	8/117	209/18888	4.77541E-05	0.001068229	0.000754465	OSR1/PRKG2/MDK/SNAI2/WNT7A/STC1/ERRFI1/EDN1	8
GO:0070099	GO:0070099	regulation of chemokine-mediated signaling pathway	3/117	12/18888	4.8928E-05	0.001084717	0.00076611	SLIT2/PADI2/EDN1	3
GO:0046545	GO:0046545	development of primary female sexual characteristics	6/117	106/18888	5.11717E-05	0.001119277	0.000790519	SFRP1/SLIT2/PTPRN/VGF/INHBA/KITLG	6
GO:1905330	GO:1905330	regulation of morphogenesis of an epithelium	5/117	65/18888	5.13885E-05	0.001119277	0.000790519	SFRP1/TACSTD2/MDK/NTN4/SNAI2	5
GO:0044706	GO:0044706	multi-multicellular organism process	8/117	212/18888	5.2808E-05	0.001137497	0.000803388	IGFBP5/ITGA2/PAPPA/HSPG2/STC1/IGFBP2/ERRFI1/EDN1	8
GO:0031960	GO:0031960	response to corticosteroid	7/117	156/18888	5.31412E-05	0.001137497	0.000803388	PAPPA/SDC1/SLIT2/INHBA/STC1/IGFBP2/EDN1	7
GO:0048841	GO:0048841	regulation of axon extension involved in axon guidance	4/117	34/18888	5.61769E-05	0.001192198	0.000842022	SEMA3F/SEMA3A/SEMA7A/SEMA6B	4
GO:0072006	GO:0072006	nephron development	7/117	158/18888	5.76114E-05	0.001212281	0.000856205	OSR1/EDNRA/TACSTD2/HS3ST3A1/NID1/NOTCH3/EDN1	7
GO:0046888	GO:0046888	negative regulation of hormone secretion	5/117	67/18888	5.94957E-05	0.00124141	0.000876779	SFRP1/IL11/KLF7/INHBA/EDN1	5
GO:0048048	GO:0048048	embryonic eye morphogenesis	4/117	35/18888	6.31234E-05	0.001278223	0.000902779	MFAP5/FBN1/SOX11/FBN2	4
GO:0043568	GO:0043568	positive regulation of insulin-like growth factor receptor signaling pathway	3/117	13/18888	6.33192E-05	0.001278223	0.000902779	IGFBP5/IGFBP4/CDH3	3
GO:1900115	GO:1900115	extracellular regulation of signal transduction	3/117	13/18888	6.33192E-05	0.001278223	0.000902779	LTBP1/FBN1/FBN2	3
GO:1900116	GO:1900116	extracellular negative regulation of signal transduction	3/117	13/18888	6.33192E-05	0.001278223	0.000902779	LTBP1/FBN1/FBN2	3
GO:0014812	GO:0014812	muscle cell migration	6/117	111/18888	6.62372E-05	0.001326347	0.000936767	SERPINE1/IGFBP5/ITGA2/SLIT2/MDK/PLAT	6
GO:0030193	GO:0030193	regulation of blood coagulation	5/117	69/18888	6.85562E-05	0.0013618	0.000961807	SERPINE1/SERPING1/PLAUR/PLAT/EDN1	5
GO:1902106	GO:1902106	negative regulation of leukocyte differentiation	6/117	112/18888	6.96363E-05	0.001372277	0.000969207	SFRP1/FBN1/FSTL3/MDK/INHBA/SOCS1	6
GO:0048640	GO:0048640	negative regulation of developmental growth	6/117	114/18888	7.68519E-05	0.001484239	0.001048283	RGS4/SEMA3F/SEMA3A/DRAXIN/SEMA7A/SEMA6B	6
GO:0007548	GO:0007548	sex differentiation	9/117	288/18888	7.71111E-05	0.001484239	0.001048283	OSR1/SFRP1/SDC1/SLIT2/PTPRN/VGF/INHBA/WNT7A/KITLG	9
GO:0061448	GO:0061448	connective tissue development	9/117	288/18888	7.71111E-05	0.001484239	0.001048283	OSR1/PRKG2/KLF7/MDK/SNAI2/WNT7A/STC1/ERRFI1/EDN1	9
GO:0032835	GO:0032835	glomerulus development	5/117	71/18888	7.86449E-05	0.001489447	0.001051962	OSR1/EDNRA/NID1/NOTCH3/EDN1	5
GO:1900046	GO:1900046	regulation of hemostasis	5/117	71/18888	7.86449E-05	0.001489447	0.001051962	SERPINE1/SERPING1/PLAUR/PLAT/EDN1	5
GO:0045165	GO:0045165	cell fate commitment	9/117	289/18888	7.91813E-05	0.001489447	0.001051962	SFRP1/GLI2/EDNRA/TBX18/WNT7A/SOX17/SPRY2/NOTCH3/EDN1	9
GO:0097191	GO:0097191	extrinsic apoptotic signaling pathway	8/117	230/18888	9.34151E-05	0.001743982	0.001231734	SERPINE1/SFRP1/SCG2/SRPX/INHBA/SNAI2/KITLG/IL33	8
GO:0050818	GO:0050818	regulation of coagulation	5/117	74/18888	9.58768E-05	0.001776582	0.001254758	SERPINE1/SERPING1/PLAUR/PLAT/EDN1	5
GO:0014029	GO:0014029	neural crest formation	3/117	15/18888	9.98275E-05	0.001836086	0.001296784	SFRP1/EDNRA/EDN1	3
GO:0008406	GO:0008406	gonad development	8/117	233/18888	0.000102205	0.001865989	0.001317904	OSR1/SFRP1/SDC1/SLIT2/PTPRN/VGF/INHBA/KITLG	8
GO:0046660	GO:0046660	female sex differentiation	6/117	121/18888	0.000106932	0.001938039	0.001368791	SFRP1/SLIT2/PTPRN/VGF/INHBA/KITLG	6
GO:0010631	GO:0010631	epithelial cell migration	10/117	375/18888	0.000114374	0.002057905	0.00145345	SCG2/ITGA2/TACSTD2/SLIT2/SNAI2/DCN/WNT7A/STC1/KITLG/EDN1	10
GO:0061045	GO:0061045	negative regulation of wound healing	5/117	77/18888	0.000115873	0.002069868	0.001461899	SERPINE1/SERPING1/PLAUR/PLAT/EDN1	5
GO:0017015	GO:0017015	regulation of transforming growth factor beta receptor signaling pathway	7/117	177/18888	0.000117542	0.002084531	0.001472255	LTBP1/PMEPA1/FBN1/SOX11/CDH3/SPRY2/FBN2	7
GO:0045137	GO:0045137	development of primary sexual characteristics	8/117	238/18888	0.000118372	0.002084531	0.001472255	OSR1/SFRP1/SDC1/SLIT2/PTPRN/VGF/INHBA/KITLG	8
GO:0090132	GO:0090132	epithelium migration	10/117	378/18888	0.000122076	0.002134607	0.001507622	SCG2/ITGA2/TACSTD2/SLIT2/SNAI2/DCN/WNT7A/STC1/KITLG/EDN1	10
GO:0071692	GO:0071692	protein localization to extracellular region	10/117	379/18888	0.000124739	0.002165916	0.001529735	SFRP1/SCG2/LTBP1/KCNN4/ACHE/KLF7/FBN1/PTPRN/VGF/FBN2	10
GO:1903034	GO:1903034	regulation of response to wounding	7/117	179/18888	0.000126048	0.002173449	0.001535056	SERPINE1/MDK/SERPING1/PLAUR/PLAT/IL33/EDN1	7
GO:0030336	GO:0030336	negative regulation of cell migration	10/117	381/18888	0.000130212	0.002219127	0.001567317	SERPINE1/SFRP1/IGFBP5/THY1/TACSTD2/SLIT2/PADI2/DCN/STC1/IL33	10
GO:1903844	GO:1903844	regulation of cellular response to transforming growth factor beta stimulus	7/117	180/18888	0.000130484	0.002219127	0.001567317	LTBP1/PMEPA1/FBN1/SOX11/CDH3/SPRY2/FBN2	7
GO:0072089	GO:0072089	stem cell proliferation	6/117	126/18888	0.00013364	0.00225733	0.001594299	NES/SNAI2/SOX11/SOX17/KITLG/SFN	6
GO:0010975	GO:0010975	regulation of neuron projection development	11/117	460/18888	0.000135367	0.002264486	0.001599353	SFRP1/THY1/SEMA3F/SEMA3A/SLIT2/MDK/WNT7A/DRAXIN/SEMA7A/ENC1/SEMA6B	11
GO:0090130	GO:0090130	tissue migration	10/117	383/18888	0.000135887	0.002264486	0.001599353	SCG2/ITGA2/TACSTD2/SLIT2/SNAI2/DCN/WNT7A/STC1/KITLG/EDN1	10
GO:0030512	GO:0030512	negative regulation of transforming growth factor beta receptor signaling pathway	6/117	127/18888	0.000139565	0.002294973	0.001620885	LTBP1/PMEPA1/FBN1/CDH3/SPRY2/FBN2	6
GO:0042471	GO:0042471	ear morphogenesis	6/117	127/18888	0.000139565	0.002294973	0.001620885	OSR1/EDNRA/TBX18/CTHRC1/SPRY2/EDN1	6
GO:0007179	GO:0007179	transforming growth factor beta receptor signaling pathway	8/117	245/18888	0.000144512	0.002346039	0.001656952	LTBP1/PMEPA1/FBN1/SOX11/ITGB6/CDH3/SPRY2/FBN2	8
GO:0007565	GO:0007565	female pregnancy	7/117	183/18888	0.000144561	0.002346039	0.001656952	IGFBP5/ITGA2/PAPPA/HSPG2/STC1/IGFBP2/ERRFI1	7
GO:0061548	GO:0061548	ganglion development	3/117	17/18888	0.000147849	0.002368741	0.001672986	RGS4/SEMA3F/SEMA3A	3
GO:0008544	GO:0008544	epidermis development	10/117	387/18888	0.000147867	0.002368741	0.001672986	IGFBP5/LAMC2/GLI2/KLF7/INHBA/ERRFI1/CDH3/KRT81/SCEL/SFN	10
GO:0001654	GO:0001654	eye development	10/117	393/18888	0.000167504	0.002666109	0.00188301	THY1/NES/ACHE/MFAP5/FBN1/INHBA/WNT7A/SOX11/SPRY2/FBN2	10
GO:0008361	GO:0008361	regulation of cell size	7/117	188/18888	0.000170742	0.002700337	0.001907184	SEMA3F/KCNN4/SEMA3A/DRAXIN/SEMA7A/SEMA6B/EDN1	7
GO:0010755	GO:0010755	regulation of plasminogen activation	3/117	18/18888	0.000176619	0.002723879	0.001923811	SERPINE1/PLAUR/PLAT	3
GO:0051917	GO:0051917	regulation of fibrinolysis	3/117	18/18888	0.000176619	0.002723879	0.001923811	SERPINE1/PLAUR/PLAT	3
GO:0071371	GO:0071371	cellular response to gonadotropin stimulus	3/117	18/18888	0.000176619	0.002723879	0.001923811	EDNRA/INHBA/EDN1	3
GO:0072189	GO:0072189	ureter development	3/117	18/18888	0.000176619	0.002723879	0.001923811	OSR1/TBX18/SOX17	3
GO:2000146	GO:2000146	negative regulation of cell motility	10/117	396/18888	0.00017812	0.002730072	0.001928185	SERPINE1/SFRP1/IGFBP5/THY1/TACSTD2/SLIT2/PADI2/DCN/STC1/IL33	10
GO:0042476	GO:0042476	odontogenesis	6/117	133/18888	0.000179636	0.002736414	0.001932665	OSR1/SERPINE1/GLI2/INHBA/ITGB6/EDN1	6
GO:0150063	GO:0150063	visual system development	10/117	397/18888	0.000181782	0.002752225	0.001943831	THY1/NES/ACHE/MFAP5/FBN1/INHBA/WNT7A/SOX11/SPRY2/FBN2	10
GO:0048483	GO:0048483	autonomic nervous system development	4/117	46/18888	0.000186672	0.002798859	0.001976768	SEMA3F/EDNRA/SEMA3A/SOX11	4
GO:0051384	GO:0051384	response to glucocorticoid	6/117	134/18888	0.000187117	0.002798859	0.001976768	PAPPA/SDC1/SLIT2/STC1/IGFBP2/EDN1	6
GO:0030324	GO:0030324	lung development	7/117	193/18888	0.000200638	0.002983135	0.002106918	IGFBP5/GLI2/SOX11/ITGB6/ERRFI1/SPRY2/CRISPLD2	7
GO:0010837	GO:0010837	regulation of keratinocyte proliferation	4/117	47/18888	0.000203067	0.00300128	0.002119733	MDK/SNAI2/CDH3/SFN	4
GO:0033627	GO:0033627	cell adhesion mediated by integrin	5/117	88/18888	0.000217659	0.003197914	0.002258611	SERPINE1/ITGA2/FBN1/SNAI2/ITGB6	5
GO:0030900	GO:0030900	forebrain development	10/117	408/18888	0.000226438	0.003303168	0.00233295	GLI2/SEMA3A/SLIT2/MDK/INHBA/WNT7A/DRAXIN/SEMA7A/SEMA6B/NOTCH3	10
GO:0030323	GO:0030323	respiratory tube development	7/117	197/18888	0.000227484	0.003303168	0.00233295	IGFBP5/GLI2/SOX11/ITGB6/ERRFI1/SPRY2/CRISPLD2	7
GO:2000027	GO:2000027	regulation of animal organ morphogenesis	5/117	89/18888	0.000229485	0.003312855	0.002339791	SFRP1/TACSTD2/NTN4/SNAI2/EDN1	5
GO:0014075	GO:0014075	response to amine	4/117	49/18888	0.000238931	0.003409573	0.002408101	RGS4/EDNRA/ITGA2/EDN1	4
GO:0048546	GO:0048546	digestive tract morphogenesis	4/117	49/18888	0.000238931	0.003409573	0.002408101	SFRP1/GLI2/SOX11/SOX17	4
GO:0007369	GO:0007369	gastrulation	7/117	200/18888	0.000249461	0.003539497	0.002499863	OSR1/SFRP1/ITGA2/COL12A1/INHBA/SOX17/DUSP4	7
GO:0014910	GO:0014910	regulation of smooth muscle cell migration	5/117	91/18888	0.000254598	0.003591854	0.002536842	SERPINE1/IGFBP5/ITGA2/SLIT2/MDK	5
GO:0050921	GO:0050921	positive regulation of chemotaxis	6/117	142/18888	0.000256232	0.003594483	0.002538698	SERPINE1/SCG2/ITGA2/SLIT2/MDK/EDN1	6
GO:0022407	GO:0022407	regulation of cell-cell adhesion	11/117	496/18888	0.000259685	0.003622456	0.002558455	GLI2/THY1/ADAM19/FSTL3/MDK/GPNMB/CHST2/IGFBP2/KITLG/PLAUR/SOCS1	11
GO:0030516	GO:0030516	regulation of axon extension	5/117	92/18888	0.000267911	0.003716331	0.002624756	SEMA3F/SEMA3A/DRAXIN/SEMA7A/SEMA6B	5
GO:0042474	GO:0042474	middle ear morphogenesis	3/117	21/18888	0.000283995	0.003895916	0.002751593	OSR1/EDNRA/EDN1	3
GO:0060973	GO:0060973	cell migration involved in heart development	3/117	21/18888	0.000283995	0.003895916	0.002751593	EDNRA/SNAI2/EDN1	3
GO:0043010	GO:0043010	camera-type eye development	9/117	346/18888	0.000304806	0.004158428	0.002936999	THY1/NES/ACHE/FBN1/INHBA/WNT7A/SOX11/SPRY2/FBN2	9
GO:0048009	GO:0048009	insulin-like growth factor receptor signaling pathway	4/117	53/18888	0.000323986	0.004395937	0.003104747	IGFBP5/IGFBP2/IGFBP4/CDH3	4
GO:0072091	GO:0072091	regulation of stem cell proliferation	5/117	96/18888	0.000326521	0.004406264	0.00311204	SNAI2/SOX11/SOX17/KITLG/SFN	5
GO:0002687	GO:0002687	positive regulation of leukocyte migration	6/117	149/18888	0.00033191	0.004454768	0.003146297	SERPINE1/THY1/ITGA2/MDK/KITLG/EDN1	6
GO:0021675	GO:0021675	nerve development	5/117	97/18888	0.000342582	0.00454355	0.003209002	SEMA3F/EDNRA/SEMA3A/ECE1/EDN1	5
GO:0035107	GO:0035107	appendage morphogenesis	6/117	150/18888	0.000344014	0.00454355	0.003209002	OSR1/FRAS1/WNT7A/ERRFI1/ECE1/FBN2	6
GO:0035108	GO:0035108	limb morphogenesis	6/117	150/18888	0.000344014	0.00454355	0.003209002	OSR1/FRAS1/WNT7A/ERRFI1/ECE1/FBN2	6
GO:0002762	GO:0002762	negative regulation of myeloid leukocyte differentiation	4/117	54/18888	0.000348243	0.004575064	0.003231259	SFRP1/FBN1/FSTL3/INHBA	4
GO:0045765	GO:0045765	regulation of angiogenesis	9/117	353/18888	0.000352861	0.004611331	0.003256874	SERPINE1/SFRP1/MDK/GPNMB/HSPG2/ADGRB2/DCN/SPRY2/CREB3L1	9
GO:0071383	GO:0071383	cellular response to steroid hormone stimulus	7/117	213/18888	0.000365334	0.004749342	0.003354348	SFRP1/LBH/PMEPA1/PADI2/STC1/ERRFI1/EDN1	7
GO:0016525	GO:0016525	negative regulation of angiogenesis	6/117	153/18888	0.000382414	0.004945493	0.003492885	SERPINE1/HSPG2/ADGRB2/DCN/SPRY2/CREB3L1	6
GO:0002064	GO:0002064	epithelial cell development	7/117	216/18888	0.000397391	0.005105314	0.003605763	EDNRA/KLF5/SDC1/WNT7A/STC1/FRMD6/SFN	7
GO:0031589	GO:0031589	cell-substrate adhesion	9/117	359/18888	0.000398885	0.005105314	0.003605763	SERPINE1/SFRP1/THY1/ITGA2/TACSTD2/MDK/NTN4/ITGB6/NID1	9
GO:0030099	GO:0030099	myeloid cell differentiation	10/117	439/18888	0.000404563	0.005151431	0.003638334	SFRP1/IL11/FBN1/FSTL3/SH3PXD2A/INHBA/KITLG/ITGB6/SOCS1/IL33	10
GO:2000181	GO:2000181	negative regulation of blood vessel morphogenesis	6/117	155/18888	0.000409822	0.005191776	0.003666828	SERPINE1/HSPG2/ADGRB2/DCN/SPRY2/CREB3L1	6
GO:1901342	GO:1901342	regulation of vasculature development	9/117	362/18888	0.000423691	0.00531825	0.003756155	SERPINE1/SFRP1/MDK/GPNMB/HSPG2/ADGRB2/DCN/SPRY2/CREB3L1	9
GO:0045667	GO:0045667	regulation of osteoblast differentiation	6/117	156/18888	0.000424089	0.00531825	0.003756155	SFRP1/IGFBP5/SNAI2/SOX11/CTHRC1/FBN2	6
GO:1901343	GO:1901343	negative regulation of vasculature development	6/117	157/18888	0.000438742	0.005446976	0.003847071	SERPINE1/HSPG2/ADGRB2/DCN/SPRY2/CREB3L1	6
GO:2001236	GO:2001236	regulation of extrinsic apoptotic signaling pathway	6/117	157/18888	0.000438742	0.005446976	0.003847071	SERPINE1/SFRP1/SCG2/SRPX/INHBA/SNAI2	6
GO:0060541	GO:0060541	respiratory system development	7/117	220/18888	0.000443597	0.005479859	0.003870295	IGFBP5/GLI2/SOX11/ITGB6/ERRFI1/SPRY2/CRISPLD2	7
GO:0043583	GO:0043583	ear development	7/117	223/18888	0.000480992	0.005912388	0.00417578	OSR1/EDNRA/TBX18/CTHRC1/ECE1/SPRY2/EDN1	7
GO:0043616	GO:0043616	keratinocyte proliferation	4/117	59/18888	0.000489385	0.005956578	0.004206991	MDK/SNAI2/CDH3/SFN	4
GO:0045620	GO:0045620	negative regulation of lymphocyte differentiation	4/117	59/18888	0.000489385	0.005956578	0.004206991	SFRP1/MDK/INHBA/SOCS1	4
GO:0051962	GO:0051962	positive regulation of nervous system development	8/117	294/18888	0.00049323	0.005974093	0.004219361	LRRTM1/SLIT2/MDK/WNT7A/SOX11/SEMA7A/CLSTN2/IL33	8
GO:0032535	GO:0032535	regulation of cellular component size	9/117	370/18888	0.000496128	0.005980023	0.004223549	SEMA3F/KCNN4/SEMA3A/SLIT2/WNT7A/DRAXIN/SEMA7A/SEMA6B/EDN1	9
GO:0034329	GO:0034329	cell junction assembly	10/117	453/18888	0.000516855	0.006199766	0.004378748	SFRP1/LRRTM1/THY1/ITGA2/ACHE/SNAI2/WNT7A/CDH3/CLSTN2/CLDN7	10
GO:0007596	GO:0007596	blood coagulation	7/117	226/18888	0.000520861	0.006199815	0.004378782	SERPINE1/ITGA2/SERPING1/TFPI2/PLAUR/PLAT/EDN1	7
GO:0001706	GO:0001706	endoderm formation	4/117	60/18888	0.000521853	0.006199815	0.004378782	COL12A1/INHBA/SOX17/DUSP4	4
GO:0006929	GO:0006929	substrate-dependent cell migration	3/117	26/18888	0.00054279	0.006327454	0.004468931	ITGA2/SLIT2/SNAI2	3
GO:0008045	GO:0008045	motor neuron axon guidance	3/117	26/18888	0.00054279	0.006327454	0.004468931	SEMA3F/SEMA3A/SLIT2	3
GO:0032967	GO:0032967	positive regulation of collagen biosynthetic process	3/117	26/18888	0.00054279	0.006327454	0.004468931	ITGA2/INHBA/CREB3L1	3
GO:0062009	GO:0062009	secondary palate development	3/117	26/18888	0.00054279	0.006327454	0.004468931	WNT7A/SOX11/ITGB6	3
GO:1901890	GO:1901890	positive regulation of cell junction assembly	5/117	108/18888	0.000561427	0.006514131	0.004600777	SFRP1/LRRTM1/THY1/WNT7A/CLSTN2	5
GO:0035051	GO:0035051	cardiocyte differentiation	6/117	165/18888	0.000570703	0.006560441	0.004633485	RGS4/EDNRA/TBX18/INHBA/SOX17/EDN1	6
GO:0051250	GO:0051250	negative regulation of lymphocyte activation	6/117	165/18888	0.000570703	0.006560441	0.004633485	SFRP1/MDK/GPNMB/INHBA/SOX11/SOCS1	6
GO:0061387	GO:0061387	regulation of extent of cell growth	5/117	109/18888	0.000585542	0.006700006	0.004732056	SEMA3F/SEMA3A/DRAXIN/SEMA7A/SEMA6B	5
GO:0050817	GO:0050817	coagulation	7/117	231/18888	0.00059313	0.006755692	0.004771385	SERPINE1/ITGA2/SERPING1/TFPI2/PLAUR/PLAT/EDN1	7
GO:0051051	GO:0051051	negative regulation of transport	10/117	462/18888	0.000601879	0.006824049	0.004819665	OSR1/SFRP1/LRRTM1/RGS4/PRKG2/IL11/KLF7/INHBA/STC1/EDN1	10
GO:0010714	GO:0010714	positive regulation of collagen metabolic process	3/117	27/18888	0.000607891	0.006829835	0.004823751	ITGA2/INHBA/CREB3L1	3
GO:0031639	GO:0031639	plasminogen activation	3/117	27/18888	0.000607891	0.006829835	0.004823751	SERPINE1/PLAUR/PLAT	3
GO:0007599	GO:0007599	hemostasis	7/117	233/18888	0.000624178	0.006981232	0.004930679	SERPINE1/ITGA2/SERPING1/TFPI2/PLAUR/PLAT/EDN1	7
GO:0007229	GO:0007229	integrin-mediated signaling pathway	5/117	111/18888	0.000636096	0.007082628	0.005002292	THY1/ITGA2/ITGB6/NID1/SEMA7A	5
GO:0030856	GO:0030856	regulation of epithelial cell differentiation	6/117	171/18888	0.000688469	0.007631555	0.005389987	OSR1/SERPINE1/KLF7/ERRFI1/SPRY2/SFN	6
GO:0007162	GO:0007162	negative regulation of cell adhesion	8/117	310/18888	0.000698029	0.007703134	0.005440542	SERPINE1/TACSTD2/MDK/GPNMB/HSPG2/SNAI2/SOCS1/CLDN7	8
GO:0046879	GO:0046879	hormone secretion	8/117	311/18888	0.000712813	0.007831478	0.005531188	SFRP1/IL11/KLF7/PTPRN/VGF/INHBA/SOX11/EDN1	8
GO:0001666	GO:0001666	response to hypoxia	8/117	313/18888	0.000743139	0.008128696	0.005741106	SFRP1/EDNRA/ITGA2/INHBA/HSPG2/STC1/PLAT/EDN1	8
GO:0032355	GO:0032355	response to estradiol	5/117	115/18888	0.00074694	0.008134437	0.005745161	SFRP1/ITGA2/WNT7A/IGFBP2/ERRFI1	5
GO:0021952	GO:0021952	central nervous system projection neuron axonogenesis	3/117	29/18888	0.00075258	0.008160071	0.005763265	GLI2/SLIT2/DRAXIN	3
GO:0002062	GO:0002062	chondrocyte differentiation	5/117	116/18888	0.000776773	0.008385768	0.00592267	OSR1/PRKG2/MDK/SNAI2/WNT7A	5
GO:0042326	GO:0042326	negative regulation of phosphorylation	8/117	316/18888	0.000790571	0.008491728	0.005997507	SFRP1/THY1/SLIT2/INHBA/ERRFI1/SPRY2/SOCS1/SFN	8
GO:0097192	GO:0097192	extrinsic apoptotic signaling pathway in absence of ligand	4/117	67/18888	0.000793428	0.008491728	0.005997507	SRPX/INHBA/SNAI2/KITLG	4
GO:0007588	GO:0007588	excretion	3/117	30/18888	0.00083244	0.008833117	0.006238622	MDK/STC1/EDN1	3
GO:0060037	GO:0060037	pharyngeal system development	3/117	30/18888	0.00083244	0.008833117	0.006238622	EDNRA/ECE1/EDN1	3
GO:0038034	GO:0038034	signal transduction in absence of ligand	4/117	69/18888	0.000886436	0.009366048	0.006615019	SRPX/INHBA/SNAI2/KITLG	4
GO:0009914	GO:0009914	hormone transport	8/117	322/18888	0.000892752	0.009392814	0.006633923	SFRP1/IL11/KLF7/PTPRN/VGF/INHBA/SOX11/EDN1	8
GO:0072009	GO:0072009	nephron epithelium development	5/117	121/18888	0.000939482	0.009842759	0.006951708	OSR1/EDNRA/TACSTD2/HS3ST3A1/EDN1	5
GO:0030278	GO:0030278	regulation of ossification	5/117	122/18888	0.000974849	0.010085623	0.007123237	OSR1/SFRP1/MDK/SOX11/FBN2	5
GO:0030326	GO:0030326	embryonic limb morphogenesis	5/117	122/18888	0.000974849	0.010085623	0.007123237	OSR1/FRAS1/WNT7A/ECE1/FBN2	5
GO:0035113	GO:0035113	embryonic appendage morphogenesis	5/117	122/18888	0.000974849	0.010085623	0.007123237	OSR1/FRAS1/WNT7A/ECE1/FBN2	5
GO:0036293	GO:0036293	response to decreased oxygen levels	8/117	327/18888	0.000985782	0.010156421	0.00717324	SFRP1/EDNRA/ITGA2/INHBA/HSPG2/STC1/PLAT/EDN1	8
GO:1902105	GO:1902105	regulation of leukocyte differentiation	8/117	328/18888	0.001005289	0.010290164	0.0072677	SFRP1/GLI2/FBN1/FSTL3/MDK/INHBA/KITLG/SOCS1	8
GO:0002688	GO:0002688	regulation of leukocyte chemotaxis	5/117	123/18888	0.001011196	0.010290164	0.0072677	SERPINE1/SLIT2/MDK/PADI2/EDN1	5
GO:0030518	GO:0030518	intracellular steroid hormone receptor signaling pathway	5/117	123/18888	0.001011196	0.010290164	0.0072677	SFRP1/LBH/PMEPA1/PADI2/ERRFI1	5
GO:0042698	GO:0042698	ovulation cycle	4/117	72/18888	0.00103998	0.010539874	0.007444064	SLIT2/MDK/PTPRN/INHBA	4
GO:0048736	GO:0048736	appendage development	6/117	186/18888	0.001065646	0.010712544	0.007566017	OSR1/FRAS1/WNT7A/ERRFI1/ECE1/FBN2	6
GO:0060173	GO:0060173	limb development	6/117	186/18888	0.001065646	0.010712544	0.007566017	OSR1/FRAS1/WNT7A/ERRFI1/ECE1/FBN2	6
GO:0022612	GO:0022612	gland morphogenesis	5/117	125/18888	0.0010869	0.01087451	0.007680409	SFRP1/IGFBP5/MDK/NTN4/SNAI2	5
GO:0001837	GO:0001837	epithelial to mesenchymal transition	6/117	187/18888	0.001095494	0.01087451	0.007680409	SFRP1/EDNRA/MDK/SNAI2/SPRY2/EDN1	6
GO:0001975	GO:0001975	response to amphetamine	3/117	33/18888	0.001103655	0.01087451	0.007680409	RGS4/EDNRA/EDN1	3
GO:0017145	GO:0017145	stem cell division	3/117	33/18888	0.001103655	0.01087451	0.007680409	LBH/WNT7A/SOX17	3
GO:0045671	GO:0045671	negative regulation of osteoclast differentiation	3/117	33/18888	0.001103655	0.01087451	0.007680409	SFRP1/FBN1/FSTL3	3
GO:0048771	GO:0048771	tissue remodeling	6/117	188/18888	0.00112598	0.01105063	0.007804799	SFRP1/IGFBP5/EDNRA/MDK/GPNMB/CTHRC1	6
GO:0090022	GO:0090022	regulation of neutrophil chemotaxis	3/117	34/18888	0.001205024	0.011718949	0.008276817	SLIT2/MDK/EDN1	3
GO:0002761	GO:0002761	regulation of myeloid leukocyte differentiation	5/117	128/18888	0.001208236	0.011718949	0.008276817	SFRP1/FBN1/FSTL3/INHBA/KITLG	5
GO:0046683	GO:0046683	response to organophosphorus	5/117	128/18888	0.001208236	0.011718949	0.008276817	IGFBP5/SDC1/VGF/STC1/ERRFI1	5
GO:0098773	GO:0098773	skin epidermis development	5/117	129/18888	0.001250825	0.01207323	0.008527037	IGFBP5/GLI2/INHBA/CDH3/SFN	5
GO:0002695	GO:0002695	negative regulation of leukocyte activation	6/117	192/18888	0.001254488	0.01207323	0.008527037	SFRP1/MDK/GPNMB/INHBA/SOX11/SOCS1	6
GO:1903706	GO:1903706	regulation of hemopoiesis	9/117	424/18888	0.00129776	0.012441457	0.008787107	SFRP1/GLI2/FBN1/FSTL3/MDK/INHBA/SNAI2/KITLG/SOCS1	9
GO:0001704	GO:0001704	formation of primary germ layer	5/117	131/18888	0.001339321	0.012790512	0.009033636	ITGA2/COL12A1/INHBA/SOX17/DUSP4	5
GO:0042692	GO:0042692	muscle cell differentiation	9/117	428/18888	0.001384645	0.013172698	0.009303565	IGFBP5/RGS4/EDNRA/KLF5/SDC1/TBX18/NID1/FLNC/EDN1	9
GO:0001569	GO:0001569	branching involved in blood vessel morphogenesis	3/117	36/18888	0.001424932	0.013471756	0.009514783	EDNRA/MDK/EDN1	3
GO:0042060	GO:0042060	wound healing	9/117	430/18888	0.001429816	0.013471756	0.009514783	SERPINE1/ITGA2/WNT7A/SERPING1/ITGB6/TFPI2/PLAUR/PLAT/EDN1	9
GO:0048565	GO:0048565	digestive tract development	5/117	133/18888	0.001432357	0.013471756	0.009514783	SFRP1/GLI2/KLF5/SOX11/SOX17	5
GO:0021955	GO:0021955	central nervous system neuron axonogenesis	3/117	37/18888	0.001543703	0.014355859	0.010139204	GLI2/SLIT2/DRAXIN	3
GO:0021988	GO:0021988	olfactory lobe development	3/117	37/18888	0.001543703	0.014355859	0.010139204	SEMA3A/SLIT2/SEMA7A	3
GO:0033280	GO:0033280	response to vitamin D	3/117	37/18888	0.001543703	0.014355859	0.010139204	SFRP1/SNAI2/STC1	3
GO:0003151	GO:0003151	outflow tract morphogenesis	4/117	81/18888	0.001611578	0.01487564	0.010506313	EDNRA/SOX11/SOX17/EDN1	4
GO:0048844	GO:0048844	artery morphogenesis	4/117	81/18888	0.001611578	0.01487564	0.010506313	EDNRA/MDK/NOTCH3/EDN1	4
GO:0070482	GO:0070482	response to oxygen levels	8/117	354/18888	0.001631394	0.014909591	0.010530292	SFRP1/EDNRA/ITGA2/INHBA/HSPG2/STC1/PLAT/EDN1	8
GO:0021537	GO:0021537	telencephalon development	7/117	275/18888	0.001633316	0.014909591	0.010530292	SEMA3A/SLIT2/MDK/INHBA/DRAXIN/SEMA7A/SEMA6B	7
GO:0003253	GO:0003253	cardiac neural crest cell migration involved in outflow tract morphogenesis	2/117	10/18888	0.001657288	0.014909591	0.010530292	EDNRA/EDN1	2
GO:0014820	GO:0014820	tonic smooth muscle contraction	2/117	10/18888	0.001657288	0.014909591	0.010530292	EDNRA/EDN1	2
GO:0060346	GO:0060346	bone trabecula formation	2/117	10/18888	0.001657288	0.014909591	0.010530292	SFRP1/FBN2	2
GO:0060536	GO:0060536	cartilage morphogenesis	2/117	10/18888	0.001657288	0.014909591	0.010530292	SNAI2/STC1	2
GO:1901388	GO:1901388	regulation of transforming growth factor beta activation	2/117	10/18888	0.001657288	0.014909591	0.010530292	LTBP1/ITGB6	2
GO:0032965	GO:0032965	regulation of collagen biosynthetic process	3/117	38/18888	0.001668501	0.014956276	0.010563264	ITGA2/INHBA/CREB3L1	3
GO:0061041	GO:0061041	regulation of wound healing	5/117	138/18888	0.00168574	0.015056447	0.010634013	SERPINE1/SERPING1/PLAUR/PLAT/EDN1	5
GO:1903039	GO:1903039	positive regulation of leukocyte cell-cell adhesion	7/117	277/18888	0.001702003	0.015147039	0.010697996	GLI2/THY1/MDK/CHST2/IGFBP2/KITLG/SOCS1	7
GO:0055001	GO:0055001	muscle cell development	6/117	204/18888	0.001708083	0.015147039	0.010697996	RGS4/EDNRA/SDC1/TBX18/FLNC/EDN1	6
GO:0043401	GO:0043401	steroid hormone mediated signaling pathway	5/117	139/18888	0.001740122	0.01537624	0.010859875	SFRP1/LBH/PMEPA1/PADI2/ERRFI1	5
GO:0010737	GO:0010737	protein kinase A signaling	3/117	39/18888	0.001799436	0.015787984	0.01115068	EDNRA/SFN/EDN1	3
GO:0014912	GO:0014912	negative regulation of smooth muscle cell migration	3/117	39/18888	0.001799436	0.015787984	0.01115068	SERPINE1/IGFBP5/SLIT2	3
GO:0007492	GO:0007492	endoderm development	4/117	85/18888	0.001924499	0.016766772	0.011841975	COL12A1/INHBA/SOX17/DUSP4	4
GO:0051591	GO:0051591	response to cAMP	4/117	85/18888	0.001924499	0.016766772	0.011841975	IGFBP5/SDC1/VGF/STC1	4
GO:0035050	GO:0035050	embryonic heart tube development	4/117	86/18888	0.002008845	0.017154665	0.012115934	EDNRA/SOX17/ECE1/EDN1	4
GO:0021561	GO:0021561	facial nerve development	2/117	11/18888	0.002017383	0.017154665	0.012115934	SEMA3F/SEMA3A	2
GO:0021604	GO:0021604	cranial nerve structural organization	2/117	11/18888	0.002017383	0.017154665	0.012115934	SEMA3F/SEMA3A	2
GO:0021610	GO:0021610	facial nerve morphogenesis	2/117	11/18888	0.002017383	0.017154665	0.012115934	SEMA3F/SEMA3A	2
GO:0044062	GO:0044062	regulation of excretion	2/117	11/18888	0.002017383	0.017154665	0.012115934	STC1/EDN1	2
GO:0086100	GO:0086100	endothelin receptor signaling pathway	2/117	11/18888	0.002017383	0.017154665	0.012115934	EDNRA/EDN1	2
GO:2001241	GO:2001241	positive regulation of extrinsic apoptotic signaling pathway in absence of ligand	2/117	11/18888	0.002017383	0.017154665	0.012115934	SRPX/INHBA	2
GO:0043542	GO:0043542	endothelial cell migration	7/117	286/18888	0.002039396	0.017282667	0.012206339	SCG2/SLIT2/SNAI2/DCN/WNT7A/STC1/EDN1	7
GO:0055123	GO:0055123	digestive system development	5/117	145/18888	0.002093858	0.017683838	0.012489676	SFRP1/GLI2/KLF5/SOX11/SOX17	5
GO:0030522	GO:0030522	intracellular receptor signaling pathway	8/117	369/18888	0.002113484	0.017789088	0.012564012	SFRP1/LBH/COLEC12/PMEPA1/PADI2/AHRR/SNAI2/ERRFI1	8
GO:0050878	GO:0050878	regulation of body fluid levels	8/117	370/18888	0.002149227	0.018028818	0.012733328	SERPINE1/KCNN4/ITGA2/SERPING1/TFPI2/PLAUR/PLAT/EDN1	8
GO:0061008	GO:0061008	hepaticobiliary system development	5/117	146/18888	0.002157555	0.018037741	0.01273963	E2F7/ITGA2/MDK/SOX17/ERRFI1	5
GO:0050866	GO:0050866	negative regulation of cell activation	6/117	215/18888	0.002224563	0.018457873	0.01303636	SFRP1/MDK/GPNMB/INHBA/SOX11/SOCS1	6
GO:1901888	GO:1901888	regulation of cell junction assembly	6/117	215/18888	0.002224563	0.018457873	0.01303636	SFRP1/LRRTM1/THY1/SNAI2/WNT7A/CLSTN2	6
GO:0002691	GO:0002691	regulation of cellular extravasation	3/117	42/18888	0.00223011	0.018457873	0.01303636	THY1/MDK/CHST2	3
GO:0009612	GO:0009612	response to mechanical stimulus	6/117	216/18888	0.002276768	0.018781446	0.013264891	ITGA2/MDK/IGFBP2/SCEL/IL33/EDN1	6
GO:1901654	GO:1901654	response to ketone	6/117	217/18888	0.002329892	0.019126827	0.013508826	SFRP1/PAPPA/SLIT2/INHBA/ERRFI1/EDN1	6
GO:0008277	GO:0008277	regulation of G protein-coupled receptor signaling pathway	5/117	149/18888	0.002357138	0.019126827	0.013508826	RGS5/RGS4/SLIT2/PADI2/EDN1	5
GO:0009953	GO:0009953	dorsal/ventral pattern formation	4/117	90/18888	0.002371845	0.019126827	0.013508826	SFRP1/GLI2/WNT7A/EDN1	4
GO:0010712	GO:0010712	regulation of collagen metabolic process	3/117	43/18888	0.002386627	0.019126827	0.013508826	ITGA2/INHBA/CREB3L1	3
GO:0001553	GO:0001553	luteinization	2/117	12/18888	0.002411074	0.019126827	0.013508826	PTPRN/INHBA	2
GO:0033629	GO:0033629	negative regulation of cell adhesion mediated by integrin	2/117	12/18888	0.002411074	0.019126827	0.013508826	SERPINE1/SNAI2	2
GO:0043589	GO:0043589	skin morphogenesis	2/117	12/18888	0.002411074	0.019126827	0.013508826	ITGA2/ERRFI1	2
GO:0048103	GO:0048103	somatic stem cell division	2/117	12/18888	0.002411074	0.019126827	0.013508826	LBH/WNT7A	2
GO:0061309	GO:0061309	cardiac neural crest cell development involved in outflow tract morphogenesis	2/117	12/18888	0.002411074	0.019126827	0.013508826	EDNRA/EDN1	2
GO:0090177	GO:0090177	establishment of planar polarity involved in neural tube closure	2/117	12/18888	0.002411074	0.019126827	0.013508826	SFRP1/CTHRC1	2
GO:0106014	GO:0106014	regulation of inflammatory response to wounding	2/117	12/18888	0.002411074	0.019126827	0.013508826	MDK/IL33	2
GO:2000035	GO:2000035	regulation of stem cell division	2/117	12/18888	0.002411074	0.019126827	0.013508826	LBH/SOX17	2
GO:0016331	GO:0016331	morphogenesis of embryonic epithelium	5/117	150/18888	0.002426556	0.019188336	0.013552268	OSR1/SFRP1/TBX18/SOX11/CTHRC1	5
GO:0045936	GO:0045936	negative regulation of phosphate metabolic process	8/117	378/18888	0.002452632	0.019332971	0.01365442	SFRP1/THY1/SLIT2/INHBA/ERRFI1/SPRY2/SOCS1/SFN	8
GO:0033273	GO:0033273	response to vitamin	4/117	91/18888	0.00246919	0.019368696	0.013679652	SFRP1/ITGA2/SNAI2/STC1	4
GO:0001933	GO:0001933	negative regulation of protein phosphorylation	7/117	296/18888	0.002472765	0.019368696	0.013679652	SFRP1/THY1/SLIT2/ERRFI1/SPRY2/SOCS1/SFN	7
GO:0010563	GO:0010563	negative regulation of phosphorus metabolic process	8/117	379/18888	0.002492808	0.019464281	0.013747162	SFRP1/THY1/SLIT2/INHBA/ERRFI1/SPRY2/SOCS1/SFN	8
GO:0010810	GO:0010810	regulation of cell-substrate adhesion	6/117	221/18888	0.002551789	0.01986236	0.014028315	SERPINE1/SFRP1/THY1/TACSTD2/MDK/NID1	6
GO:0010632	GO:0010632	regulation of epithelial cell migration	7/117	298/18888	0.002567367	0.019878206	0.014039507	ITGA2/TACSTD2/SLIT2/DCN/WNT7A/STC1/EDN1	7
GO:1903531	GO:1903531	negative regulation of secretion by cell	5/117	152/18888	0.002569837	0.019878206	0.014039507	SFRP1/IL11/KLF7/INHBA/EDN1	5
GO:1903037	GO:1903037	regulation of leukocyte cell-cell adhesion	8/117	382/18888	0.002616442	0.020175854	0.014249729	GLI2/THY1/MDK/GPNMB/CHST2/IGFBP2/KITLG/SOCS1	8
GO:0001656	GO:0001656	metanephros development	4/117	93/18888	0.002672057	0.020540924	0.014507569	OSR1/FRAS1/FBN1/SOX17	4
GO:0007389	GO:0007389	pattern specification process	9/117	474/18888	0.002764397	0.021034631	0.014856263	OSR1/SFRP1/GLI2/SEMA3F/TBX18/WNT7A/STC1/SOX17/EDN1	9
GO:0001942	GO:0001942	hair follicle development	4/117	94/18888	0.002777655	0.021034631	0.014856263	IGFBP5/GLI2/INHBA/CDH3	4
GO:0055006	GO:0055006	cardiac cell development	4/117	94/18888	0.002777655	0.021034631	0.014856263	RGS4/TBX18/INHBA/EDN1	4
GO:0043410	GO:0043410	positive regulation of MAPK cascade	9/117	475/18888	0.0028034	0.021034631	0.014856263	IL11/SEMA3A/GPNMB/INHBA/WNT7A/IGFBP4/SPRY2/SEMA7A/EDN1	9
GO:0021559	GO:0021559	trigeminal nerve development	2/117	13/18888	0.002837939	0.021034631	0.014856263	SEMA3F/SEMA3A	2
GO:0021681	GO:0021681	cerebellar granular layer development	2/117	13/18888	0.002837939	0.021034631	0.014856263	MDK/WNT7A	2
GO:0036363	GO:0036363	transforming growth factor beta activation	2/117	13/18888	0.002837939	0.021034631	0.014856263	LTBP1/ITGB6	2
GO:0051918	GO:0051918	negative regulation of fibrinolysis	2/117	13/18888	0.002837939	0.021034631	0.014856263	SERPINE1/PLAT	2
GO:0060911	GO:0060911	cardiac cell fate commitment	2/117	13/18888	0.002837939	0.021034631	0.014856263	TBX18/SOX17	2
GO:0061029	GO:0061029	eyelid development in camera-type eye	2/117	13/18888	0.002837939	0.021034631	0.014856263	INHBA/SOX11	2
GO:0061430	GO:0061430	bone trabecula morphogenesis	2/117	13/18888	0.002837939	0.021034631	0.014856263	SFRP1/FBN2	2
GO:0070294	GO:0070294	renal sodium ion absorption	2/117	13/18888	0.002837939	0.021034631	0.014856263	EDNRA/EDN1	2
GO:1902622	GO:1902622	regulation of neutrophil migration	3/117	46/18888	0.002896404	0.021340566	0.015072338	SLIT2/MDK/EDN1	3
GO:2001239	GO:2001239	regulation of extrinsic apoptotic signaling pathway in absence of ligand	3/117	46/18888	0.002896404	0.021340566	0.015072338	SRPX/INHBA/SNAI2	3
GO:0048705	GO:0048705	skeletal system morphogenesis	6/117	229/18888	0.003042863	0.022353342	0.015787637	OSR1/SFRP1/WNT7A/STC1/SOX11/FBN2	6
GO:0050732	GO:0050732	negative regulation of peptidyl-tyrosine phosphorylation	3/117	47/18888	0.003080041	0.022559707	0.015933388	SFRP1/ERRFI1/SOCS1	3
GO:0022404	GO:0022404	molting cycle process	4/117	97/18888	0.003111547	0.022590556	0.015955176	IGFBP5/GLI2/INHBA/CDH3	4
GO:0022405	GO:0022405	hair cycle process	4/117	97/18888	0.003111547	0.022590556	0.015955176	IGFBP5/GLI2/INHBA/CDH3	4
GO:0045638	GO:0045638	negative regulation of myeloid cell differentiation	4/117	97/18888	0.003111547	0.022590556	0.015955176	SFRP1/FBN1/FSTL3/INHBA	4
GO:0060993	GO:0060993	kidney morphogenesis	4/117	98/18888	0.003228666	0.023372532	0.016507467	OSR1/FRAS1/TACSTD2/HS3ST3A1	4
GO:2001233	GO:2001233	regulation of apoptotic signaling pathway	8/117	396/18888	0.003258337	0.02347137	0.016577274	SERPINE1/SFRP1/SCG2/SRPX/INHBA/SNAI2/PLAUR/CREB3L1	8
GO:0032964	GO:0032964	collagen biosynthetic process	3/117	48/18888	0.003270678	0.02347137	0.016577274	ITGA2/INHBA/CREB3L1	3
GO:0035850	GO:0035850	epithelial cell differentiation involved in kidney development	3/117	48/18888	0.003270678	0.02347137	0.016577274	OSR1/EDNRA/EDN1	3
GO:0061469	GO:0061469	regulation of type B pancreatic cell proliferation	2/117	14/18888	0.003297558	0.023523668	0.016614211	SFRP1/PTPRN	2
GO:0070365	GO:0070365	hepatocyte differentiation	2/117	14/18888	0.003297558	0.023523668	0.016614211	E2F7/ITGA2	2
GO:0023061	GO:0023061	signal release	9/117	487/18888	0.003306388	0.023523668	0.016614211	SFRP1/IL11/KLF7/PTPRN/VGF/INHBA/WNT7A/SOX11/EDN1	9
GO:0051146	GO:0051146	striated muscle cell differentiation	7/117	313/18888	0.003368723	0.023898683	0.016879075	IGFBP5/RGS4/KLF5/SDC1/TBX18/FLNC/EDN1	7
GO:0048592	GO:0048592	eye morphogenesis	5/117	162/18888	0.003379881	0.023909531	0.016886737	THY1/MFAP5/FBN1/SOX11/FBN2	5
GO:0048661	GO:0048661	positive regulation of smooth muscle cell proliferation	4/117	100/18888	0.003471858	0.024490405	0.017296994	IGFBP5/ITGA2/NOTCH3/EDN1	4
GO:0007584	GO:0007584	response to nutrient	5/117	164/18888	0.00356164	0.025052558	0.01769403	SFRP1/ITGA2/SNAI2/STC1/IGFBP2	5
GO:0030595	GO:0030595	leukocyte chemotaxis	6/117	237/18888	0.003601466	0.025261133	0.017841341	SERPINE1/SCG2/SLIT2/MDK/PADI2/EDN1	6
GO:0014911	GO:0014911	positive regulation of smooth muscle cell migration	3/117	50/18888	0.00367329	0.0255484	0.018044231	IGFBP5/ITGA2/MDK	3
GO:0022602	GO:0022602	ovulation cycle process	3/117	50/18888	0.00367329	0.0255484	0.018044231	SLIT2/PTPRN/INHBA	3
GO:0060071	GO:0060071	Wnt signaling pathway, planar cell polarity pathway	3/117	50/18888	0.00367329	0.0255484	0.018044231	SFRP1/WNT7A/CTHRC1	3
GO:0097529	GO:0097529	myeloid leukocyte migration	6/117	239/18888	0.003752307	0.025921125	0.018307478	SERPINE1/SCG2/SLIT2/MDK/KITLG/EDN1	6
GO:0010838	GO:0010838	positive regulation of keratinocyte proliferation	2/117	15/18888	0.003789516	0.025921125	0.018307478	MDK/CDH3	2
GO:0016322	GO:0016322	neuron remodeling	2/117	15/18888	0.003789516	0.025921125	0.018307478	EDNRA/NTN4	2
GO:0042249	GO:0042249	establishment of planar polarity of embryonic epithelium	2/117	15/18888	0.003789516	0.025921125	0.018307478	SFRP1/CTHRC1	2
GO:0061307	GO:0061307	cardiac neural crest cell differentiation involved in heart development	2/117	15/18888	0.003789516	0.025921125	0.018307478	EDNRA/EDN1	2
GO:0061308	GO:0061308	cardiac neural crest cell development involved in heart development	2/117	15/18888	0.003789516	0.025921125	0.018307478	EDNRA/EDN1	2
GO:0035282	GO:0035282	segmentation	4/117	103/18888	0.003859563	0.026216056	0.018515781	OSR1/SFRP1/SEMA3F/TBX18	4
GO:0035987	GO:0035987	endodermal cell differentiation	3/117	51/18888	0.003885424	0.026216056	0.018515781	COL12A1/INHBA/SOX17	3
GO:0048286	GO:0048286	lung alveolus development	3/117	51/18888	0.003885424	0.026216056	0.018515781	IGFBP5/ITGB6/ERRFI1	3
GO:0071622	GO:0071622	regulation of granulocyte chemotaxis	3/117	51/18888	0.003885424	0.026216056	0.018515781	SLIT2/MDK/EDN1	3
GO:2001238	GO:2001238	positive regulation of extrinsic apoptotic signaling pathway	3/117	51/18888	0.003885424	0.026216056	0.018515781	SFRP1/SRPX/INHBA	3
GO:0007160	GO:0007160	cell-matrix adhesion	6/117	241/18888	0.003907795	0.026295539	0.018571918	SERPINE1/SFRP1/THY1/ITGA2/ITGB6/NID1	6
GO:0030509	GO:0030509	BMP signaling pathway	5/117	168/18888	0.003946075	0.026481364	0.018703161	SFRP1/RGMB/FBN1/FSTL3/SOX11	5
GO:1990830	GO:1990830	cellular response to leukemia inhibitory factor	4/117	104/18888	0.003995051	0.026737769	0.018884254	KLF5/PADI2/SOX17/SPRY2	4
GO:0021695	GO:0021695	cerebellar cortex development	3/117	52/18888	0.004104881	0.027398978	0.019351251	GLI2/MDK/WNT7A	3
GO:0016485	GO:0016485	protein processing	6/117	245/18888	0.004233057	0.028103425	0.019848785	SERPINE1/ADAM19/ECE1/PLAUR/CPM/PLAT	6
GO:0090257	GO:0090257	regulation of muscle system process	6/117	245/18888	0.004233057	0.028103425	0.019848785	IGFBP5/RGS4/ITGA2/CNN1/STC1/EDN1	6
GO:1990823	GO:1990823	response to leukemia inhibitory factor	4/117	106/18888	0.004275618	0.028310293	0.019994891	KLF5/PADI2/SOX17/SPRY2	4
GO:0003096	GO:0003096	renal sodium ion transport	2/117	16/18888	0.004313403	0.028379149	0.020043522	EDNRA/EDN1	2
GO:0009913	GO:0009913	epidermal cell differentiation	6/117	246/18888	0.004317412	0.028379149	0.020043522	KLF7/ERRFI1/CDH3/KRT81/SCEL/SFN	6
GO:0032330	GO:0032330	regulation of chondrocyte differentiation	3/117	53/18888	0.004331735	0.028379149	0.020043522	PRKG2/MDK/SNAI2	3
GO:0045778	GO:0045778	positive regulation of ossification	3/117	53/18888	0.004331735	0.028379149	0.020043522	OSR1/SOX11/FBN2	3
GO:0030316	GO:0030316	osteoclast differentiation	4/117	107/18888	0.004420766	0.028810398	0.020348103	SFRP1/FBN1/FSTL3/SH3PXD2A	4
GO:0032963	GO:0032963	collagen metabolic process	4/117	107/18888	0.004420766	0.028810398	0.020348103	MMP1/ITGA2/INHBA/CREB3L1	4
GO:0051048	GO:0051048	negative regulation of secretion	5/117	173/18888	0.004467336	0.029037685	0.020508631	SFRP1/IL11/KLF7/INHBA/EDN1	5
GO:0048638	GO:0048638	regulation of developmental growth	7/117	330/18888	0.004493999	0.029134727	0.020577169	RGS4/SEMA3F/SEMA3A/DRAXIN/SEMA7A/SEMA6B/EDN1	7
GO:0006939	GO:0006939	smooth muscle contraction	4/117	108/18888	0.004569202	0.02944348	0.020795234	EDNRA/ITGA2/CNN1/EDN1	4
GO:0007159	GO:0007159	leukocyte cell-cell adhesion	8/117	419/18888	0.00457214	0.02944348	0.020795234	GLI2/THY1/MDK/GPNMB/CHST2/IGFBP2/KITLG/SOCS1	8
GO:0048660	GO:0048660	regulation of smooth muscle cell proliferation	5/117	174/18888	0.004577198	0.02944348	0.020795234	IGFBP5/ITGA2/CNN1/NOTCH3/EDN1	5
GO:0030198	GO:0030198	extracellular matrix organization	7/117	332/18888	0.004643057	0.029789951	0.021039938	MMP1/HAS3/COL12A1/NTN4/NID1/CRISPLD2/CREB3L1	7
GO:0043062	GO:0043062	extracellular structure organization	7/117	333/18888	0.004718974	0.030198999	0.021328839	MMP1/HAS3/COL12A1/NTN4/NID1/CRISPLD2/CREB3L1	7
GO:0045229	GO:0045229	external encapsulating structure organization	7/117	334/18888	0.004795825	0.030298884	0.021399386	MMP1/HAS3/COL12A1/NTN4/NID1/CRISPLD2/CREB3L1	7
GO:0071214	GO:0071214	cellular response to abiotic stimulus	7/117	334/18888	0.004795825	0.030298884	0.021399386	MMP1/SFRP1/ITGA2/SNAI2/ITGB6/BMF/IL33	7
GO:0104004	GO:0104004	cellular response to environmental stimulus	7/117	334/18888	0.004795825	0.030298884	0.021399386	MMP1/SFRP1/ITGA2/SNAI2/ITGB6/BMF/IL33	7
GO:0001836	GO:0001836	release of cytochrome c from mitochondria	3/117	55/18888	0.004807921	0.030298884	0.021399386	BMF/PLAUR/SFN	3
GO:0002686	GO:0002686	negative regulation of leukocyte migration	3/117	55/18888	0.004807921	0.030298884	0.021399386	SLIT2/PADI2/IL33	3
GO:0002076	GO:0002076	osteoblast development	2/117	17/18888	0.00486881	0.030298884	0.021399386	GLI2/ACHE	2
GO:0021783	GO:0021783	preganglionic parasympathetic fiber development	2/117	17/18888	0.00486881	0.030298884	0.021399386	SEMA3F/SEMA3A	2
GO:0048532	GO:0048532	anatomical structure arrangement	2/117	17/18888	0.00486881	0.030298884	0.021399386	SEMA3F/SEMA3A	2
GO:1900747	GO:1900747	negative regulation of vascular endothelial growth factor signaling pathway	2/117	17/18888	0.00486881	0.030298884	0.021399386	DCN/SPRY2	2
GO:1902033	GO:1902033	regulation of hematopoietic stem cell proliferation	2/117	17/18888	0.00486881	0.030298884	0.021399386	SNAI2/KITLG	2
GO:1904889	GO:1904889	regulation of excitatory synapse assembly	2/117	17/18888	0.00486881	0.030298884	0.021399386	LRRTM1/WNT7A	2
GO:0030216	GO:0030216	keratinocyte differentiation	5/117	177/18888	0.004918329	0.030530524	0.021562988	ERRFI1/CDH3/KRT81/SCEL/SFN	5
GO:0050870	GO:0050870	positive regulation of T cell activation	6/117	253/18888	0.004943152	0.030608096	0.021617775	GLI2/THY1/MDK/IGFBP2/KITLG/SOCS1	6
GO:0030203	GO:0030203	glycosaminoglycan metabolic process	4/117	111/18888	0.005034579	0.030885515	0.021813709	EDNRA/HAS3/HS3ST3A1/CHST2	4
GO:0021953	GO:0021953	central nervous system neuron differentiation	5/117	178/18888	0.005035946	0.030885515	0.021813709	GLI2/SLIT2/INHBA/WNT7A/DRAXIN	5
GO:0048659	GO:0048659	smooth muscle cell proliferation	5/117	178/18888	0.005035946	0.030885515	0.021813709	IGFBP5/ITGA2/CNN1/NOTCH3/EDN1	5
GO:0046883	GO:0046883	regulation of hormone secretion	6/117	254/18888	0.00503771	0.030885515	0.021813709	SFRP1/IL11/KLF7/INHBA/SOX11/EDN1	6
GO:0003002	GO:0003002	regionalization	8/117	429/18888	0.00525667	0.032115599	0.022682489	OSR1/SFRP1/GLI2/SEMA3F/TBX18/WNT7A/SOX17/EDN1	8
GO:0071772	GO:0071772	response to BMP	5/117	180/18888	0.00527715	0.032115599	0.022682489	SFRP1/RGMB/FBN1/FSTL3/SOX11	5
GO:0071773	GO:0071773	cellular response to BMP stimulus	5/117	180/18888	0.00527715	0.032115599	0.022682489	SFRP1/RGMB/FBN1/FSTL3/SOX11	5
GO:0001541	GO:0001541	ovarian follicle development	3/117	57/18888	0.005314534	0.032264032	0.022787323	VGF/INHBA/KITLG	3
GO:0060840	GO:0060840	artery development	4/117	113/18888	0.005361887	0.03247211	0.022934284	EDNRA/MDK/NOTCH3/EDN1	4
GO:0071478	GO:0071478	cellular response to radiation	5/117	181/18888	0.005400772	0.032628023	0.023044402	MMP1/SFRP1/SNAI2/ITGB6/BMF	5
GO:0044070	GO:0044070	regulation of monoatomic anion transport	2/117	18/18888	0.005455334	0.032877654	0.02322071	PRKG2/STC1	2
GO:0043473	GO:0043473	pigmentation	4/117	114/18888	0.005530756	0.033251497	0.023484747	EDNRA/SNAI2/KITLG/CDH3	4
GO:0031638	GO:0031638	zymogen activation	3/117	58/18888	0.005579416	0.033302136	0.023520512	SERPINE1/PLAUR/PLAT	3
GO:0042733	GO:0042733	embryonic digit morphogenesis	3/117	58/18888	0.005579416	0.033302136	0.023520512	OSR1/WNT7A/ECE1	3
GO:0061005	GO:0061005	cell differentiation involved in kidney development	3/117	58/18888	0.005579416	0.033302136	0.023520512	OSR1/EDNRA/EDN1	3
GO:1903522	GO:1903522	regulation of blood circulation	6/117	262/18888	0.005842755	0.034679603	0.024493384	RGS4/EDNRA/TBX18/STC1/ECE1/EDN1	6
GO:0007566	GO:0007566	embryo implantation	3/117	59/18888	0.005852096	0.034679603	0.024493384	HSPG2/STC1/ERRFI1	3
GO:0045604	GO:0045604	regulation of epidermal cell differentiation	3/117	59/18888	0.005852096	0.034679603	0.024493384	KLF7/ERRFI1/SFN	3
GO:0043434	GO:0043434	response to peptide hormone	8/117	438/18888	0.005937572	0.035018982	0.024733079	IGFBP5/EDNRA/FBN1/VGF/INHBA/ERRFI1/SOCS1/EDN1	8
GO:0060537	GO:0060537	muscle tissue development	8/117	438/18888	0.005937572	0.035018982	0.024733079	OSR1/IGFBP5/RGS4/EDNRA/KLF5/TBX18/SOX11/EDN1	8
GO:0051302	GO:0051302	regulation of cell division	5/117	186/18888	0.006049787	0.03539484	0.024998539	LBH/E2F7/MDK/SOX17/SFN	5
GO:0002693	GO:0002693	positive regulation of cellular extravasation	2/117	19/18888	0.006072574	0.03539484	0.024998539	THY1/MDK	2
GO:0048486	GO:0048486	parasympathetic nervous system development	2/117	19/18888	0.006072574	0.03539484	0.024998539	SEMA3F/SEMA3A	2
GO:1902548	GO:1902548	negative regulation of cellular response to vascular endothelial growth factor stimulus	2/117	19/18888	0.006072574	0.03539484	0.024998539	DCN/SPRY2	2
GO:2001224	GO:2001224	positive regulation of neuron migration	2/117	19/18888	0.006072574	0.03539484	0.024998539	SEMA3A/MDK	2
GO:0006940	GO:0006940	regulation of smooth muscle contraction	3/117	60/18888	0.006132635	0.0356612	0.025186663	ITGA2/CNN1/EDN1	3
GO:0010633	GO:0010633	negative regulation of epithelial cell migration	4/117	118/18888	0.006241755	0.036042505	0.02545597	TACSTD2/SLIT2/DCN/STC1	4
GO:0042303	GO:0042303	molting cycle	4/117	118/18888	0.006241755	0.036042505	0.02545597	IGFBP5/GLI2/INHBA/CDH3	4
GO:0042633	GO:0042633	hair cycle	4/117	118/18888	0.006241755	0.036042505	0.02545597	IGFBP5/GLI2/INHBA/CDH3	4
GO:0045744	GO:0045744	negative regulation of G protein-coupled receptor signaling pathway	3/117	61/18888	0.006421091	0.036943708	0.026092468	RGS4/SLIT2/PADI2	3
GO:0009410	GO:0009410	response to xenobiotic stimulus	8/117	444/18888	0.00642758	0.036943708	0.026092468	SFRP1/ITGA2/AHRR/HSPG2/IGFBP2/ERRFI1/CDH3/EDN1	8
GO:0003007	GO:0003007	heart morphogenesis	6/117	269/18888	0.006621055	0.03796785	0.026815795	EDNRA/SLIT2/SNAI2/SOX11/SOX17/EDN1	6
GO:0051767	GO:0051767	nitric-oxide synthase biosynthetic process	2/117	20/18888	0.006720135	0.038270861	0.027029804	IL33/EDN1	2
GO:0051769	GO:0051769	regulation of nitric-oxide synthase biosynthetic process	2/117	20/18888	0.006720135	0.038270861	0.027029804	IL33/EDN1	2
GO:0097254	GO:0097254	renal tubular secretion	2/117	20/18888	0.006720135	0.038270861	0.027029804	STC1/EDN1	2
GO:0030510	GO:0030510	regulation of BMP signaling pathway	4/117	121/18888	0.006813178	0.038711947	0.027341333	SFRP1/FBN1/FSTL3/SOX11	4
GO:0043086	GO:0043086	negative regulation of catalytic activity	8/117	449/18888	0.006858931	0.038882935	0.027462098	SERPINE1/THY1/NES/SERPING1/ERRFI1/SPRY2/PLAUR/SFN	8
GO:0006022	GO:0006022	aminoglycan metabolic process	4/117	122/18888	0.007011087	0.039626268	0.027987096	EDNRA/HAS3/HS3ST3A1/CHST2	4
GO:0051965	GO:0051965	positive regulation of synapse assembly	3/117	63/18888	0.007021973	0.039626268	0.027987096	LRRTM1/WNT7A/CLSTN2	3
GO:0071675	GO:0071675	regulation of mononuclear cell migration	4/117	123/18888	0.007212765	0.040610645	0.028682338	SERPINE1/SLIT2/MDK/PADI2	4
GO:0010720	GO:0010720	positive regulation of cell development	8/117	454/18888	0.007311907	0.041075714	0.029010806	GLI2/SLIT2/MDK/SOX11/KITLG/SEMA7A/SOCS1/IL33	8
GO:0002696	GO:0002696	positive regulation of leukocyte activation	7/117	362/18888	0.007356602	0.041114925	0.0290385	GLI2/THY1/MDK/IGFBP2/KITLG/SOCS1/IL33	7
GO:0033033	GO:0033033	negative regulation of myeloid cell apoptotic process	2/117	21/18888	0.007397623	0.041114925	0.0290385	SNAI2/KITLG	2
GO:0061050	GO:0061050	regulation of cell growth involved in cardiac muscle cell development	2/117	21/18888	0.007397623	0.041114925	0.0290385	RGS4/EDN1	2
GO:2000738	GO:2000738	positive regulation of stem cell differentiation	2/117	21/18888	0.007397623	0.041114925	0.0290385	TACSTD2/SOX17	2
GO:0010811	GO:0010811	positive regulation of cell-substrate adhesion	4/117	124/18888	0.007418239	0.041114925	0.0290385	SFRP1/THY1/MDK/NID1	4
GO:0010951	GO:0010951	negative regulation of endopeptidase activity	4/117	124/18888	0.007418239	0.041114925	0.0290385	SERPINE1/SERPING1/PLAUR/SFN	4
GO:0009755	GO:0009755	hormone-mediated signaling pathway	5/117	196/18888	0.007509317	0.041527026	0.029329557	SFRP1/LBH/PMEPA1/PADI2/ERRFI1	5
GO:0030225	GO:0030225	macrophage differentiation	3/117	65/18888	0.007655164	0.041959765	0.02963519	INHBA/SOCS1/IL33	3
GO:0042058	GO:0042058	regulation of epidermal growth factor receptor signaling pathway	3/117	65/18888	0.007655164	0.041959765	0.02963519	ERRFI1/SPRY2/PLAUR	3
GO:0045682	GO:0045682	regulation of epidermis development	3/117	65/18888	0.007655164	0.041959765	0.02963519	KLF7/ERRFI1/SFN	3
GO:1904036	GO:1904036	negative regulation of epithelial cell apoptotic process	3/117	65/18888	0.007655164	0.041959765	0.02963519	SERPINE1/SCG2/MDK	3
GO:0070613	GO:0070613	regulation of protein processing	3/117	66/18888	0.007984	0.043665799	0.030840122	SERPINE1/PLAUR/PLAT	3
GO:0003228	GO:0003228	atrial cardiac muscle tissue development	2/117	22/18888	0.00810465	0.043747492	0.03089782	EDNRA/TBX18	2
GO:0060445	GO:0060445	branching involved in salivary gland morphogenesis	2/117	22/18888	0.00810465	0.043747492	0.03089782	NTN4/SNAI2	2
GO:0061318	GO:0061318	renal filtration cell differentiation	2/117	22/18888	0.00810465	0.043747492	0.03089782	EDNRA/EDN1	2
GO:0071305	GO:0071305	cellular response to vitamin D	2/117	22/18888	0.00810465	0.043747492	0.03089782	SFRP1/SNAI2	2
GO:0072112	GO:0072112	podocyte differentiation	2/117	22/18888	0.00810465	0.043747492	0.03089782	EDNRA/EDN1	2
GO:0098801	GO:0098801	regulation of renal system process	2/117	22/18888	0.00810465	0.043747492	0.03089782	STC1/EDN1	2
GO:0031099	GO:0031099	regeneration	5/117	200/18888	0.008156461	0.043931656	0.03102789	THY1/KLF5/MDK/HSPG2/WNT7A	5
GO:0009306	GO:0009306	protein secretion	7/117	370/18888	0.008246277	0.044319277	0.031301658	SFRP1/SCG2/KCNN4/ACHE/KLF7/PTPRN/VGF	7
GO:0071621	GO:0071621	granulocyte chemotaxis	4/117	128/18888	0.008278686	0.044397358	0.031356804	SCG2/SLIT2/MDK/EDN1	4
GO:0035592	GO:0035592	establishment of protein localization to extracellular region	7/117	371/18888	0.008362832	0.044751963	0.031607254	SFRP1/SCG2/KCNN4/ACHE/KLF7/PTPRN/VGF	7
GO:0035019	GO:0035019	somatic stem cell population maintenance	3/117	68/18888	0.008666383	0.046177316	0.032613947	SFRP1/LBH/WNT7A	3
GO:0072171	GO:0072171	mesonephric tubule morphogenesis	3/117	68/18888	0.008666383	0.046177316	0.032613947	OSR1/TACSTD2/HS3ST3A1	3
GO:0002689	GO:0002689	negative regulation of leukocyte chemotaxis	2/117	23/18888	0.00884083	0.046905515	0.033128256	SLIT2/PADI2	2
GO:0072311	GO:0072311	glomerular epithelial cell differentiation	2/117	23/18888	0.00884083	0.046905515	0.033128256	EDNRA/EDN1	2
GO:0043269	GO:0043269	regulation of monoatomic ion transport	8/117	470/18888	0.008914523	0.047195653	0.033333174	OSR1/RGS4/THY1/EDNRA/KCNN4/PRKG2/STC1/EDN1	8
GO:1903532	GO:1903532	positive regulation of secretion by cell	6/117	288/18888	0.009111356	0.0481351	0.033996684	KCNN4/ACHE/SDC1/INHBA/SOX11/EDN1	6
GO:0010466	GO:0010466	negative regulation of peptidase activity	4/117	132/18888	0.009202166	0.048511633	0.03426262	SERPINE1/SERPING1/PLAUR/SFN	4
GO:0043627	GO:0043627	response to estrogen	3/117	70/18888	0.009382001	0.049043177	0.034638036	SFRP1/WNT7A/IGFBP2	3
GO:0050918	GO:0050918	positive chemotaxis	3/117	70/18888	0.009382001	0.049043177	0.034638036	SCG2/ITGA2/GPNMB	3
GO:0071479	GO:0071479	cellular response to ionizing radiation	3/117	70/18888	0.009382001	0.049043177	0.034638036	SFRP1/SNAI2/ITGB6	3
GO:1903317	GO:1903317	regulation of protein maturation	3/117	70/18888	0.009382001	0.049043177	0.034638036	SERPINE1/PLAUR/PLAT	3
GO:0002244	GO:0002244	hematopoietic progenitor cell differentiation	4/117	133/18888	0.009443091	0.049155543	0.034717398	SFRP1/FSTL3/INHBA/KITLG	4
GO:0043271	GO:0043271	negative regulation of monoatomic ion transport	4/117	133/18888	0.009443091	0.049155543	0.034717398	OSR1/RGS4/PRKG2/STC1	4
GO:0050867	GO:0050867	positive regulation of cell activation	7/117	380/18888	0.009467247	0.049178188	0.034733392	GLI2/THY1/MDK/IGFBP2/KITLG/SOCS1/IL33	7
GO:0008016	GO:0008016	regulation of heart contraction	5/117	208/18888	0.009565185	0.049381271	0.034876824	RGS4/EDNRA/TBX18/STC1/EDN1	5
GO:0010839	GO:0010839	negative regulation of keratinocyte proliferation	2/117	24/18888	0.009605781	0.049381271	0.034876824	SNAI2/SFN	2
GO:0040037	GO:0040037	negative regulation of fibroblast growth factor receptor signaling pathway	2/117	24/18888	0.009605781	0.049381271	0.034876824	SPRY2/CREB3L1	2
GO:0090103	GO:0090103	cochlea morphogenesis	2/117	24/18888	0.009605781	0.049381271	0.034876824	TBX18/CTHRC1	2
GO:0090200	GO:0090200	positive regulation of release of cytochrome c from mitochondria	2/117	24/18888	0.009605781	0.049381271	0.034876824	BMF/PLAUR	2
GO:0050863	GO:0050863	regulation of T cell activation	7/117	382/18888	0.009726541	0.0496212	0.035046281	GLI2/THY1/MDK/GPNMB/IGFBP2/KITLG/SOCS1	7
GO:0014743	GO:0014743	regulation of muscle hypertrophy	3/117	71/18888	0.009752374	0.0496212	0.035046281	IGFBP5/RGS4/EDN1	3
GO:0035567	GO:0035567	non-canonical Wnt signaling pathway	3/117	71/18888	0.009752374	0.0496212	0.035046281	SFRP1/WNT7A/CTHRC1	3
GO:0045600	GO:0045600	positive regulation of fat cell differentiation	3/117	71/18888	0.009752374	0.0496212	0.035046281	SFRP1/KLF5/SNAI2	3
GO:0045670	GO:0045670	regulation of osteoclast differentiation	3/117	71/18888	0.009752374	0.0496212	0.035046281	SFRP1/FBN1/FSTL3	3
