# Supplementary material for: OSR1 and SIX2 drive divergent transcriptional programs in human kidney cells: implications for regeneration and tumorigenesis
Source: Front Bioeng Biotechnol. 2025 Oct 3;13:1645499. doi: 10.3389/fbioe.2025.1645499 (PMC12531215; doi:10.3389/fbioe.2025.1645499)
Supplement: Supplementary file 2 [file DataSheet3.csv]

	ID	Description	GeneRatio	BgRatio	pvalue	p.adjust	qvalue	geneID	Count
GO:0001666	GO:0001666	response to hypoxia	16/162	313/18888	1.25E-08	3.03768E-05	2.65208E-05	CA9/DDIT4/NDRG1/BNIP3/RORA/VCAM1/STC2/PGK1/CRYAB/DPP4/HMOX1/EGLN3/EPAS1/AQP1/ANGPTL4/FOS	16
GO:0036293	GO:0036293	response to decreased oxygen levels	16/162	327/18888	2.31E-08	3.03768E-05	2.65208E-05	CA9/DDIT4/NDRG1/BNIP3/RORA/VCAM1/STC2/PGK1/CRYAB/DPP4/HMOX1/EGLN3/EPAS1/AQP1/ANGPTL4/FOS	16
GO:0070482	GO:0070482	response to oxygen levels	16/162	354/18888	6.93E-08	6.08148E-05	5.3095E-05	CA9/DDIT4/NDRG1/BNIP3/RORA/VCAM1/STC2/PGK1/CRYAB/DPP4/HMOX1/EGLN3/EPAS1/AQP1/ANGPTL4/FOS	16
GO:0071456	GO:0071456	cellular response to hypoxia	10/162	154/18888	8.67374E-07	0.000570732	0.000498284	NDRG1/BNIP3/RORA/STC2/PGK1/HMOX1/EGLN3/EPAS1/AQP1/FOS	10
GO:0042445	GO:0042445	hormone metabolic process	12/162	240/18888	1.12688E-06	0.000571308	0.000498787	CYP3A5/CTSB/ENPEP/STC2/BCO1/DAB2/DPP4/ALDH1A1/UGT1A9/DHRS9/AKR1C3/HPN	12
GO:0036294	GO:0036294	cellular response to decreased oxygen levels	10/162	161/18888	1.30237E-06	0.000571308	0.000498787	NDRG1/BNIP3/RORA/STC2/PGK1/HMOX1/EGLN3/EPAS1/AQP1/FOS	10
GO:0071453	GO:0071453	cellular response to oxygen levels	10/162	177/18888	3.06704E-06	0.001153208	0.00100682	NDRG1/BNIP3/RORA/STC2/PGK1/HMOX1/EGLN3/EPAS1/AQP1/FOS	10
GO:0015711	GO:0015711	organic anion transport	14/162	451/18888	3.54495E-05	0.010490219	0.009158594	PLIN2/MGST1/SLCO4C1/SLC3A1/SLC17A1/SLC7A8/SLC27A2/SLC16A4/SLC17A3/SLC2A9/MFSD2A/SLC7A7/SLC6A20/APOE	14
GO:0034308	GO:0034308	primary alcohol metabolic process	7/162	106/18888	3.58708E-05	0.010490219	0.009158594	CYP3A5/ALDH3B1/BCO1/DAB2/ALDH1A1/DHRS9/AKR1C3	7
GO:0006979	GO:0006979	response to oxidative stress	13/162	398/18888	4.04568E-05	0.01064822	0.009296539	MGST1/GPX3/BNIP3/STC2/ALDH3B1/CRYAB/HMOX1/EPAS1/TXNIP/APOE/AQP1/VNN1/FOS	13
GO:0016102	GO:0016102	diterpenoid biosynthetic process	3/162	10/18888	7.11079E-05	0.017014183	0.014854408	BCO1/DHRS9/AKR1C3	3
GO:0042572	GO:0042572	retinol metabolic process	5/162	52/18888	8.18874E-05	0.01719066	0.015008483	CYP3A5/BCO1/ALDH1A1/DHRS9/AKR1C3	5
GO:0001523	GO:0001523	retinoid metabolic process	6/162	84/18888	8.49083E-05	0.01719066	0.015008483	CYP3A5/BCO1/ALDH1A1/UGT1A9/DHRS9/AKR1C3	6
GO:0015747	GO:0015747	urate transport	3/162	11/18888	9.71576E-05	0.018265636	0.015947002	SLC17A1/SLC17A3/SLC2A9	3
GO:0016101	GO:0016101	diterpenoid metabolic process	6/162	89/18888	0.000117185	0.020562036	0.017951898	CYP3A5/BCO1/ALDH1A1/UGT1A9/DHRS9/AKR1C3	6
GO:0046415	GO:0046415	urate metabolic process	3/162	12/18888	0.000128728	0.02117576	0.018487715	SLC17A1/SLC17A3/SLC2A9	3
GO:0042573	GO:0042573	retinoic acid metabolic process	4/162	33/18888	0.000175747	0.027209841	0.023755832	CYP3A5/UGT1A9/DHRS9/AKR1C3	4
GO:0015803	GO:0015803	branched-chain amino acid transport	3/162	14/18888	0.000210315	0.029278833	0.025562187	SLC7A8/SLC7A7/SLC6A20	3
GO:0009261	GO:0009261	ribonucleotide catabolic process	7/162	141/18888	0.000216623	0.029278833	0.025562187	DDIT4/DPYS/ENO2/NUPR1/PGK1/GDA/VNN1	7
GO:0006721	GO:0006721	terpenoid metabolic process	6/162	100/18888	0.000222484	0.029278833	0.025562187	CYP3A5/BCO1/ALDH1A1/UGT1A9/DHRS9/AKR1C3	6
GO:0006575	GO:0006575	cellular modified amino acid metabolic process	8/162	191/18888	0.000247546	0.031025704	0.027087311	CTSB/BHMT2/CKB/GGT1/MFSD2A/EGLN3/HPN/VNN1	8
GO:0010038	GO:0010038	response to metal ion	11/162	360/18888	0.000285028	0.034099703	0.029771097	AOC1/NDRG1/BNIP3/VCAM1/HMOX1/RASAL1/AKR1C3/TXNIP/AQP1/FOSB/FOS	11
GO:0016114	GO:0016114	terpenoid biosynthetic process	3/162	16/18888	0.000319506	0.035733458	0.031197464	BCO1/DHRS9/AKR1C3	3
GO:0071248	GO:0071248	cellular response to metal ion	8/162	200/18888	0.000337619	0.035733458	0.031197464	AOC1/BNIP3/HMOX1/RASAL1/AKR1C3/AQP1/FOSB/FOS	8
GO:0032350	GO:0032350	regulation of hormone metabolic process	4/162	39/18888	0.000339414	0.035733458	0.031197464	STC2/DAB2/AKR1C3/HPN	4
GO:0032835	GO:0032835	glomerulus development	5/162	71/18888	0.000359898	0.036432801	0.031808033	SERPINB7/IL6R/ENPEP/PROM1/AQP1	5
GO:0006066	GO:0006066	alcohol metabolic process	11/162	373/18888	0.000384937	0.037524237	0.032760922	CYP3A5/MIOX/SPTLC3/ALDH3B1/BCO1/DAB2/ALDH1A1/FGFR1/DHRS9/AKR1C3/APOE	11
GO:0070328	GO:0070328	triglyceride homeostasis	4/162	42/18888	0.000452753	0.042558822	0.037156418	IL18/RORA/APOE/ANGPTL4	4
GO:0006081	GO:0006081	cellular aldehyde metabolic process	5/162	76/18888	0.00049343	0.042692564	0.037273183	ALDH3B1/BCO1/DAB2/ALDH1A1/AKR1C3	5
GO:0055090	GO:0055090	acylglycerol homeostasis	4/162	43/18888	0.00049588	0.042692564	0.037273183	IL18/RORA/APOE/ANGPTL4	4
GO:0120254	GO:0120254	olefinic compound metabolic process	7/162	162/18888	0.000502838	0.042692564	0.037273183	CYP3A5/BCO1/DAB2/ALDH1A1/PTGDS/DHRS9/AKR1C3	7
GO:0008202	GO:0008202	steroid metabolic process	10/162	329/18888	0.000561323	0.045324727	0.03957122	CYP3A5/SLC27A2/RORC/RORA/DAB2/FGFR1/DHRS9/AKR1C3/AMACR/APOE	10
GO:1901654	GO:1901654	response to ketone	8/162	217/18888	0.000580284	0.045324727	0.03957122	CA9/DDIT4/AR/AKR1C3/TXNIP/AQP1/FOSB/FOS	8
GO:0062012	GO:0062012	regulation of small molecule metabolic process	10/162	331/18888	0.000588266	0.045324727	0.03957122	DDIT4/RORC/RORA/NUPR1/DAB2/MFSD2A/SLC7A7/AKR1C3/IGFBP3/APOE	10
GO:0009166	GO:0009166	nucleotide catabolic process	7/162	167/18888	0.000602722	0.045324727	0.03957122	DDIT4/DPYS/ENO2/NUPR1/PGK1/GDA/VNN1	7
