# Supplementary material for: OSR1 and SIX2 drive divergent transcriptional programs in human kidney cells: implications for regeneration and tumorigenesis
Source: Front Bioeng Biotechnol. 2025 Oct 3;13:1645499. doi: 10.3389/fbioe.2025.1645499 (PMC12531215; doi:10.3389/fbioe.2025.1645499)
Supplement: Supplementary file 4 [file DataSheet5.csv]

	ID	Description	GeneRatio	BgRatio	pvalue	p.adjust	qvalue	geneID	Count
GO:0009410	GO:0009410	response to xenobiotic stimulus	13/96	444/18888	3.85523E-07	0.000833114	0.000714637	DUSP6/PLIN2/ABCA1/VAV3/NQO1/UGT1A9/ABCC2/CYP3A5/SREBF1/UGT1A6/BCL2/FOS/ABCC3	13
GO:0042445	GO:0042445	hormone metabolic process	Sep-96	240/18888	3.6881E-06	0.003984992	0.003418286	CTSZ/AKR1B1/AKR1B10/UGT1A9/ENPEP/CYP3A5/DAB2/SPP1/EGR1	9
GO:0009636	GO:0009636	response to toxic substance	Sep-96	260/18888	7.05788E-06	0.005084025	0.004361026	SLC17A3/SLC39A8/TXNRD1/AKR1B10/NQO1/CNP/MGST1/BCL2/FOS	9
GO:0006066	GO:0006066	alcohol metabolic process	Oct-96	373/18888	1.99625E-05	0.008221602	0.007052408	SCARB1/IMPA2/AKR1B1/ABCA1/AKR1B10/NR1H4/CYP3A5/DAB2/SREBF1/SPTLC3	10
GO:0015747	GO:0015747	urate transport	Mar-96	11/18888	2.03831E-05	0.008221602	0.007052408	SLC17A3/SLC17A1/SLC2A9	3
GO:1905954	GO:1905954	positive regulation of lipid localization	Jun-96	112/18888	2.28272E-05	0.008221602	0.007052408	SCARB1/PLIN2/DBI/ABCA1/DAB2/SPP1	6
GO:0046415	GO:0046415	urate metabolic process	Mar-96	12/18888	2.70773E-05	0.00835915	0.007170395	SLC17A3/SLC17A1/SLC2A9	3
GO:0006805	GO:0006805	xenobiotic metabolic process	Jun-96	126/18888	4.43884E-05	0.010898732	0.009348824	NQO1/UGT1A9/ABCC2/CYP3A5/UGT1A6/ABCC3	6
GO:0008202	GO:0008202	steroid metabolic process	Sep-96	329/18888	4.53904E-05	0.010898732	0.009348824	SCARB1/AKR1B1/ABCA1/NR1H4/CYP3A5/DAB2/SREBF1/SPP1/EGR1	9
GO:0071466	GO:0071466	cellular response to xenobiotic stimulus	Jul-96	194/18888	5.96405E-05	0.012888308	0.011055462	ABCA1/NQO1/UGT1A9/ABCC2/CYP3A5/UGT1A6/ABCC3	7
GO:0006700	GO:0006700	C21-steroid hormone biosynthetic process	Mar-96	20/18888	0.000136228	0.02267578	0.019451057	AKR1B1/DAB2/EGR1	3
GO:0071825	GO:0071825	protein-lipid complex organization	Apr-96	53/18888	0.000151617	0.02267578	0.019451057	SCARB1/BIN1/ABCA1/NR1H4	4
GO:0098754	GO:0098754	detoxification	Jun-96	158/18888	0.000155308	0.02267578	0.019451057	SLC17A3/SLC39A8/TXNRD1/AKR1B10/NQO1/MGST1	6
GO:0042180	GO:0042180	cellular ketone metabolic process	Jul-96	227/18888	0.000158912	0.02267578	0.019451057	AKR1B1/AKR1B10/NR1H4/NQO1/DAB2/SREBF1/EGR1	7
GO:0010883	GO:0010883	regulation of lipid storage	Apr-96	54/18888	0.000163112	0.02267578	0.019451057	SCARB1/PLIN2/ABCA1/SREBF1	4
GO:0120254	GO:0120254	olefinic compound metabolic process	Jun-96	162/18888	0.00017796	0.02267578	0.019451057	AKR1B1/AKR1B10/PTGDS/CYP3A5/DAB2/EGR1	6
GO:0007584	GO:0007584	response to nutrient	Jun-96	164/18888	0.000190225	0.02267578	0.019451057	KL/ABCA1/NR1H4/NQO1/SREBF1/SPP1	6
GO:0031667	GO:0031667	response to nutrient levels	Oct-96	490/18888	0.000193294	0.02267578	0.019451057	PLIN2/KL/ABCA1/NR1H4/NQO1/PRKD1/SREBF1/SPP1/BCL2/FOS	10
GO:0019748	GO:0019748	secondary metabolic process	Apr-96	57/18888	0.000201376	0.02267578	0.019451057	AKR1B1/AKR1B10/CYP3A5/BCL2	4
GO:0006665	GO:0006665	sphingolipid metabolic process	Jun-96	167/18888	0.000209864	0.02267578	0.019451057	FADS3/ST8SIA2/PRKD1/SPTLC3/GAL3ST1/ITGB8	6
GO:1990748	GO:1990748	cellular detoxification	May-96	119/18888	0.000353096	0.036335214	0.031167983	SLC39A8/TXNRD1/AKR1B10/NQO1/MGST1	5
GO:1905952	GO:1905952	regulation of lipid localization	Jun-96	186/18888	0.000374345	0.036770905	0.031541715	SCARB1/PLIN2/DBI/ABCA1/DAB2/SPP1	6
GO:0015833	GO:0015833	peptide transport	Jul-96	271/18888	0.000465509	0.043737601	0.037517677	ACSL4/ABCA1/NR1H4/PRKD1/SREBF1/MGST1/CA2	7
GO:0097237	GO:0097237	cellular response to toxic substance	May-96	129/18888	0.000511316	0.0460397	0.039492395	SLC39A8/TXNRD1/AKR1B10/NQO1/MGST1	5
