# Supplementary material for: OSR1 and SIX2 drive divergent transcriptional programs in human kidney cells: implications for regeneration and tumorigenesis
Source: Front Bioeng Biotechnol. 2025 Oct 3;13:1645499. doi: 10.3389/fbioe.2025.1645499 (PMC12531215; doi:10.3389/fbioe.2025.1645499)
Supplement: Supplementary file 5 [file DataSheet2.csv]

	ID	Description	GeneRatio	BgRatio	pvalue	p.adjust	qvalue	geneID	Count
GO:0140014	GO:0140014	mitotic nuclear division	18/158	277/18888	1.94E-11	5.48E-08	4.11E-08	NSFL1C/SPDL1/UHRF1/SPAG5/PRC1/MYBL2/KIF23/CENPF/TPX2/CDC20/UBE2C/PLK1/CCNB1/BIRC5/DLGAP5/KIF2C/MKI67/ANLN	18
GO:0000070	GO:0000070	mitotic sister chromatid segregation	15/158	188/18888	5.65E-11	7.26E-08	5.45E-08	SPDL1/UHRF1/SPAG5/PRC1/MYBL2/KIF23/CENPF/TPX2/CDC20/UBE2C/PLK1/CCNB1/BIRC5/DLGAP5/KIF2C	15
GO:0000819	GO:0000819	sister chromatid segregation	16/158	229/18888	9.24E-11	7.26E-08	5.45E-08	SPDL1/UHRF1/TOP2A/SPAG5/PRC1/MYBL2/KIF23/CENPF/TPX2/CDC20/UBE2C/PLK1/CCNB1/BIRC5/DLGAP5/KIF2C	16
GO:1902850	GO:1902850	microtubule cytoskeleton organization involved in mitosis	14/158	164/18888	1.03E-10	7.26E-08	5.45E-08	GJA1/NSFL1C/SPDL1/UHRF1/PRC1/MYBL2/KIF23/STMN1/TPX2/CDC20/PLK1/CCNB1/BIRC5/DLGAP5	14
GO:0000280	GO:0000280	nuclear division	21/158	446/18888	1.58E-10	8.94E-08	6.70E-08	NSFL1C/SPDL1/UHRF1/RPS6KA2/TOP2A/SPAG5/PRC1/MYBL2/KIF23/CENPF/TPX2/CDC20/UBE2C/PLK1/CCNB1/ASPM/BIRC5/DLGAP5/KIF2C/MKI67/ANLN	21
GO:0048285	GO:0048285	organelle fission	21/158	493/18888	9.75E-10	4.58811E-07	3.44213E-07	NSFL1C/SPDL1/UHRF1/RPS6KA2/TOP2A/SPAG5/PRC1/MYBL2/KIF23/CENPF/TPX2/CDC20/UBE2C/PLK1/CCNB1/ASPM/BIRC5/DLGAP5/KIF2C/MKI67/ANLN	21
GO:0034329	GO:0034329	cell junction assembly	20/158	453/18888	1.37E-09	4.96793E-07	3.72708E-07	ITGA6/GJA1/SPTBN2/THSD1/BDNF/LRRN1/LIMS1/SLITRK4/GREM1/CLDN16/THY1/CDH13/ESAM/SPOCK2/ITGA2/CDH3/LRRTM1/CD9/KIRREL3/CLDN11	20
GO:0098813	GO:0098813	nuclear chromosome segregation	17/158	317/18888	1.41E-09	4.96793E-07	3.72708E-07	SPDL1/UHRF1/TOP2A/SPAG5/PRC1/MYBL2/KIF23/CENPF/TPX2/CDC20/UBE2C/PLK1/CCNB1/ASPM/BIRC5/DLGAP5/KIF2C	17
GO:0007059	GO:0007059	chromosome segregation	19/158	423/18888	2.75E-09	8.61122E-07	6.46038E-07	SPDL1/UHRF1/TOP2A/SPAG5/PRC1/MYBL2/KIF23/CENPF/TPX2/CDC20/UBE2C/PLK1/CCNB1/ASPM/HJURP/BIRC5/DLGAP5/KIF2C/MKI67	19
GO:0007051	GO:0007051	spindle organization	13/158	197/18888	1.15E-08	3.23444E-06	2.42657E-06	UHRF1/SPAG5/PRC1/MYBL2/KIF23/STMN1/TPX2/CDC20/PLK1/CCNB1/ASPM/BIRC5/DLGAP5	13
GO:0007052	GO:0007052	mitotic spindle organization	11/158	131/18888	1.32E-08	3.39836E-06	2.54955E-06	UHRF1/PRC1/MYBL2/KIF23/STMN1/TPX2/CDC20/PLK1/CCNB1/BIRC5/DLGAP5	11
GO:0060485	GO:0060485	mesenchyme development	16/158	336/18888	2.36E-08	5.55374E-06	4.16657E-06	SIX2/COL1A1/TGFBR2/S100A4/KITLG/FOXA1/SEMA3A/SEMA3F/GREM1/TEAD2/ADAMTS5/AKNA/GBX2/PTK7/NRP2/MDK	16
GO:0010965	GO:0010965	regulation of mitotic sister chromatid separation	8/158	59/18888	3.10E-08	6.73013E-06	5.04913E-06	SPDL1/CENPF/CDC20/UBE2C/PLK1/CCNB1/BIRC5/DLGAP5	8
GO:0051306	GO:0051306	mitotic sister chromatid separation	8/158	62/18888	4.63E-08	9.3288E-06	6.99873E-06	SPDL1/CENPF/CDC20/UBE2C/PLK1/CCNB1/BIRC5/DLGAP5	8
GO:0051960	GO:0051960	regulation of nervous system development	18/158	468/18888	7.91E-08	1.48808E-05	1.1164E-05	LDLR/BDNF/LRRN1/SEMA3A/SEMA3F/PLXNA2/SLITRK4/THY1/TRPV2/SOX11/GBX2/LRRTM1/ARHGAP4/ASPM/HMGB2/IL33/MDK/MME	18
GO:0048704	GO:0048704	embryonic skeletal system morphogenesis	9/158	94/18888	9.25E-08	1.63245E-05	1.22471E-05	SIX2/TGFBR2/TFAP2A/HOXB9/COL11A1/HOXB5/HOXB6/SOX11/LHX1	9
GO:0048483	GO:0048483	autonomic nervous system development	7/158	46/18888	1.02097E-07	1.69542E-05	1.27195E-05	TFAP2A/SEMA3A/SEMA3F/TFAP2B/SOX11/GBX2/NRP2	7
GO:0072001	GO:0072001	renal system development	15/158	329/18888	1.16767E-07	1.82366E-05	1.36816E-05	SIX2/TFAP2A/TACSTD2/PODXL/TFAP2B/GREM1/COL4A1/IRX2/SOX11/PTK7/CENPF/LHX1/KANK2/KIRREL3/MME	15
GO:0048706	GO:0048706	embryonic skeletal system development	10/158	128/18888	1.2274E-07	1.82366E-05	1.36816E-05	SIX2/COL1A1/TGFBR2/TFAP2A/HOXB9/COL11A1/HOXB5/HOXB6/SOX11/LHX1	10
GO:0051225	GO:0051225	spindle assembly	10/158	129/18888	1.32108E-07	1.8647E-05	1.39895E-05	UHRF1/SPAG5/PRC1/MYBL2/KIF23/TPX2/CDC20/PLK1/ASPM/BIRC5	10
GO:0051983	GO:0051983	regulation of chromosome segregation	10/158	131/18888	1.52748E-07	2.05337E-05	1.54049E-05	SPDL1/CENPF/CDC20/UBE2C/PLK1/CCNB1/BIRC5/DLGAP5/KIF2C/MKI67	10
GO:0090307	GO:0090307	mitotic spindle assembly	8/158	73/18888	1.70171E-07	2.1836E-05	1.6382E-05	UHRF1/PRC1/MYBL2/KIF23/TPX2/CDC20/PLK1/BIRC5	8
GO:1905818	GO:1905818	regulation of chromosome separation	8/158	74/18888	1.89454E-07	2.32535E-05	1.74454E-05	SPDL1/CENPF/CDC20/UBE2C/PLK1/CCNB1/BIRC5/DLGAP5	8
GO:0001667	GO:0001667	ameboidal-type cell migration	18/158	498/18888	1.99262E-07	2.34382E-05	1.7584E-05	TGFBR2/CYP1B1/CYGB/GJA1/TACSTD2/KITLG/SEMA3A/SEMA3F/GREM1/FSTL1/CENPV/CDH13/GBX2/NRP2/ITGA2/ARHGAP4/KANK2/ANLN	18
GO:0051304	GO:0051304	chromosome separation	8/158	81/18888	3.84809E-07	4.34526E-05	3.25994E-05	SPDL1/CENPF/CDC20/UBE2C/PLK1/CCNB1/BIRC5/DLGAP5	8
GO:0048762	GO:0048762	mesenchymal cell differentiation	13/158	269/18888	4.37858E-07	4.52283E-05	3.39316E-05	SIX2/COL1A1/TGFBR2/S100A4/KITLG/FOXA1/SEMA3A/SEMA3F/GREM1/AKNA/GBX2/NRP2/MDK	13
GO:0010639	GO:0010639	negative regulation of organelle organization	15/158	365/18888	4.42331E-07	4.52283E-05	3.39316E-05	MID1/SPTBN2/TACSTD2/SCIN/SPDL1/RPS6KA2/TOP2A/STMN1/CENPF/TPX2/CDC20/PLK1/CCNB1/BIRC5/KANK2	15
GO:0051783	GO:0051783	regulation of nuclear division	10/158	147/18888	4.48598E-07	4.52283E-05	3.39316E-05	SPDL1/RPS6KA2/CENPF/CDC20/UBE2C/PLK1/CCNB1/BIRC5/DLGAP5/MKI67	10
GO:0001822	GO:0001822	kidney development	14/158	319/18888	4.98216E-07	4.84987E-05	3.63851E-05	SIX2/TFAP2A/TACSTD2/PODXL/TFAP2B/GREM1/IRX2/SOX11/PTK7/CENPF/LHX1/KANK2/KIRREL3/MME	14
GO:0048705	GO:0048705	skeletal system morphogenesis	12/158	229/18888	5.24896E-07	4.93927E-05	3.70558E-05	SIX2/COL1A1/TGFBR2/TFAP2A/HOXB9/COL11A1/HOXB5/HOXB6/GREM1/SOX11/CSGALNACT1/LHX1	12
GO:0007088	GO:0007088	regulation of mitotic nuclear division	9/158	118/18888	6.55728E-07	5.97135E-05	4.47988E-05	SPDL1/CENPF/CDC20/UBE2C/PLK1/CCNB1/BIRC5/DLGAP5/MKI67	9
GO:0030071	GO:0030071	regulation of mitotic metaphase/anaphase transition	8/158	90/18888	8.70276E-07	7.49244E-05	5.62104E-05	SPDL1/CENPF/CDC20/UBE2C/PLK1/CCNB1/BIRC5/DLGAP5	8
GO:0060562	GO:0060562	epithelial tube morphogenesis	14/158	335/18888	8.93737E-07	7.49244E-05	5.62104E-05	SIX2/TGFBR2/GJA1/TACSTD2/PODXL/FOXA1/GREM1/TEAD2/COL4A1/IRX2/GBX2/PTK7/LHX1/MDK	14
GO:0048485	GO:0048485	sympathetic nervous system development	5/158	22/18888	9.02384E-07	7.49244E-05	5.62104E-05	SEMA3A/SEMA3F/TFAP2B/SOX11/NRP2	5
GO:0051784	GO:0051784	negative regulation of nuclear division	7/158	63/18888	9.36956E-07	7.55722E-05	5.66964E-05	SPDL1/RPS6KA2/CENPF/CDC20/PLK1/CCNB1/BIRC5	7
GO:1902099	GO:1902099	regulation of metaphase/anaphase transition of cell cycle	8/158	93/18888	1.11942E-06	8.77815E-05	6.58562E-05	SPDL1/CENPF/CDC20/UBE2C/PLK1/CCNB1/BIRC5/DLGAP5	8
GO:0007091	GO:0007091	metaphase/anaphase transition of mitotic cell cycle	8/158	94/18888	1.21495E-06	9.26974E-05	6.95442E-05	SPDL1/CENPF/CDC20/UBE2C/PLK1/CCNB1/BIRC5/DLGAP5	8
GO:0044772	GO:0044772	mitotic cell cycle phase transition	16/158	451/18888	1.26284E-06	9.3816E-05	7.03834E-05	INHBA/GPNMB/SPDL1/CENPF/CDC20/UBE2C/PLK1/CCNB1/FOXM1/SLFN11/BIRC5/CCNA2/DLGAP5/KANK2/RRM2/ANLN	16
GO:0048562	GO:0048562	embryonic organ morphogenesis	13/158	297/18888	1.33475E-06	9.66155E-05	7.24837E-05	SIX2/TGFBR2/TFAP2A/GJA1/HOXB9/COL11A1/HOXB5/HOXB6/TEAD2/SOX11/GBX2/PTK7/LHX1	13
GO:0044784	GO:0044784	metaphase/anaphase transition of cell cycle	8/158	97/18888	1.54432E-06	0.00010899	8.17676E-05	SPDL1/CENPF/CDC20/UBE2C/PLK1/CCNB1/BIRC5/DLGAP5	8
GO:1901990	GO:1901990	regulation of mitotic cell cycle phase transition	14/158	356/18888	1.8306E-06	0.000126043	9.45612E-05	INHBA/GPNMB/SPDL1/CENPF/CDC20/UBE2C/PLK1/CCNB1/SLFN11/BIRC5/DLGAP5/KANK2/RRM2/ANLN	14
GO:0140694	GO:0140694	non-membrane-bounded organelle assembly	15/158	413/18888	2.07001E-06	0.000138836	0.000104159	CSRP1/UHRF1/SPAG5/PRC1/MYBL2/KIF23/CENPF/TPX2/CDC20/PLK1/KRT19/ASPM/BIRC5/DLGAP5/ANLN	15
GO:0007094	GO:0007094	mitotic spindle assembly checkpoint signaling	6/158	46/18888	2.21312E-06	0.000138836	0.000104159	SPDL1/CENPF/CDC20/PLK1/CCNB1/BIRC5	6
GO:0071173	GO:0071173	spindle assembly checkpoint signaling	6/158	46/18888	2.21312E-06	0.000138836	0.000104159	SPDL1/CENPF/CDC20/PLK1/CCNB1/BIRC5	6
GO:0071174	GO:0071174	mitotic spindle checkpoint signaling	6/158	46/18888	2.21312E-06	0.000138836	0.000104159	SPDL1/CENPF/CDC20/PLK1/CCNB1/BIRC5	6
GO:0007389	GO:0007389	pattern specification process	16/158	474/18888	2.40487E-06	0.000147586	0.000110723	SIX2/TGFBR2/MID1/GJA1/HOXB9/FOXA1/SEMA3F/PLXNA2/HOXB5/HOXB6/GREM1/IRX2/GBX2/NRP2/LHX1/CHRDL1	16
GO:0031577	GO:0031577	spindle checkpoint signaling	6/158	47/18888	2.51955E-06	0.00015093	0.000113232	SPDL1/CENPF/CDC20/PLK1/CCNB1/BIRC5	6
GO:0010810	GO:0010810	regulation of cell-substrate adhesion	11/158	221/18888	2.61908E-06	0.00015093	0.000113232	COL1A1/ITGA6/TACSTD2/COL8A1/LIMS1/GREM1/THY1/CDH13/SPOCK2/UTRN/MDK	11
GO:0033045	GO:0033045	regulation of sister chromatid segregation	8/158	104/18888	2.61976E-06	0.00015093	0.000113232	SPDL1/CENPF/CDC20/UBE2C/PLK1/CCNB1/BIRC5/DLGAP5	8
GO:0033046	GO:0033046	negative regulation of sister chromatid segregation	6/158	48/18888	2.8597E-06	0.00015232	0.000114275	SPDL1/CENPF/CDC20/PLK1/CCNB1/BIRC5	6
GO:0033048	GO:0033048	negative regulation of mitotic sister chromatid segregation	6/158	48/18888	2.8597E-06	0.00015232	0.000114275	SPDL1/CENPF/CDC20/PLK1/CCNB1/BIRC5	6
GO:0045841	GO:0045841	negative regulation of mitotic metaphase/anaphase transition	6/158	48/18888	2.8597E-06	0.00015232	0.000114275	SPDL1/CENPF/CDC20/PLK1/CCNB1/BIRC5	6
GO:2000816	GO:2000816	negative regulation of mitotic sister chromatid separation	6/158	48/18888	2.8597E-06	0.00015232	0.000114275	SPDL1/CENPF/CDC20/PLK1/CCNB1/BIRC5	6
GO:0021559	GO:0021559	trigeminal nerve development	4/158	13/18888	3.17799E-06	0.000165631	0.000124261	TFAP2A/SEMA3A/SEMA3F/NRP2	4
GO:0045785	GO:0045785	positive regulation of cell adhesion	16/158	485/18888	3.22696E-06	0.000165631	0.000124261	IGFBP2/TGFBR2/ITGA6/SYK/PODXL/KITLG/COL8A1/ADAM19/FOXA1/LIMS1/THY1/CDH13/SPOCK2/ITGA2/UTRN/MDK	16
GO:0051985	GO:0051985	negative regulation of chromosome segregation	6/158	50/18888	3.6524E-06	0.000177771	0.000133369	SPDL1/CENPF/CDC20/PLK1/CCNB1/BIRC5	6
GO:1902100	GO:1902100	negative regulation of metaphase/anaphase transition of cell cycle	6/158	50/18888	3.6524E-06	0.000177771	0.000133369	SPDL1/CENPF/CDC20/PLK1/CCNB1/BIRC5	6
GO:1905819	GO:1905819	negative regulation of chromosome separation	6/158	50/18888	3.6524E-06	0.000177771	0.000133369	SPDL1/CENPF/CDC20/PLK1/CCNB1/BIRC5	6
GO:0050767	GO:0050767	regulation of neurogenesis	14/158	393/18888	5.74369E-06	0.000268994	0.000201807	LDLR/BDNF/SEMA3A/SEMA3F/PLXNA2/THY1/TRPV2/SOX11/ARHGAP4/ASPM/HMGB2/IL33/MDK/MME	14
GO:0033047	GO:0033047	regulation of mitotic sister chromatid segregation	6/158	54/18888	5.77485E-06	0.000268994	0.000201807	SPDL1/CENPF/CDC20/PLK1/CCNB1/BIRC5	6
GO:1901991	GO:1901991	negative regulation of mitotic cell cycle phase transition	10/158	195/18888	5.81249E-06	0.000268994	0.000201807	INHBA/GPNMB/SPDL1/CENPF/CDC20/PLK1/CCNB1/SLFN11/BIRC5/KANK2	10
GO:0038065	GO:0038065	collagen-activated signaling pathway	4/158	15/18888	5.98835E-06	0.000272663	0.000204559	COL1A1/SYK/COL4A1/ITGA2	4
GO:0048568	GO:0048568	embryonic organ development	15/158	455/18888	6.70546E-06	0.000300469	0.00022542	SIX2/TGFBR2/TFAP2A/GJA1/KITLG/HOXB9/COL11A1/HOXB5/HOXB6/TEAD2/SOX11/GBX2/PTK7/LHX1/KRT19	15
GO:0048754	GO:0048754	branching morphogenesis of an epithelial tube	9/158	157/18888	7.03042E-06	0.000310108	0.000232651	SIX2/TGFBR2/TACSTD2/FOXA1/GREM1/COL4A1/GBX2/LHX1/MDK	9
GO:0045839	GO:0045839	negative regulation of mitotic nuclear division	6/158	56/18888	7.16048E-06	0.000310985	0.00023331	SPDL1/CENPF/CDC20/PLK1/CCNB1/BIRC5	6
GO:0033044	GO:0033044	regulation of chromosome organization	11/158	247/18888	7.5943E-06	0.000322098	0.000241647	SPDL1/CENPV/TOP2A/CENPF/CDC20/UBE2C/PLK1/CCNB1/BIRC5/DLGAP5/PKIB	11
GO:0048880	GO:0048880	sensory system development	14/158	403/18888	7.64456E-06	0.000322098	0.000241647	TGFBR2/TFAP2A/CYP1B1/GJA1/INHBA/COL8A1/SEMA3A/TFAP2B/COL5A2/THY1/COL4A1/SOX11/LHX1/CHRDL1	14
GO:0006935	GO:0006935	chemotaxis	15/158	466/18888	8.91611E-06	0.000369339	0.000277089	S100A4/SYK/GPNMB/HOXB9/SEMA3A/SEMA3F/GREM1/CDH13/NRP2/ITGA2/HMGB2/PADI2/MDK/CCL20/CXCL5	15
GO:0000281	GO:0000281	mitotic cytokinesis	7/158	88/18888	9.02741E-06	0.000369339	0.000277089	CEP55/KIF23/STMN1/PLK1/KIF20A/BIRC5/ANLN	7
GO:0042330	GO:0042330	taxis	15/158	468/18888	9.38138E-06	0.000378338	0.00028384	S100A4/SYK/GPNMB/HOXB9/SEMA3A/SEMA3F/GREM1/CDH13/NRP2/ITGA2/HMGB2/PADI2/MDK/CCL20/CXCL5	15
GO:0010811	GO:0010811	positive regulation of cell-substrate adhesion	8/158	124/18888	9.72427E-06	0.000386642	0.00029007	ITGA6/COL8A1/LIMS1/THY1/CDH13/SPOCK2/UTRN/MDK	8
GO:0021783	GO:0021783	preganglionic parasympathetic fiber development	4/158	17/18888	1.03058E-05	0.000393152	0.000294954	TFAP2A/SEMA3A/SEMA3F/NRP2	4
GO:0048532	GO:0048532	anatomical structure arrangement	4/158	17/18888	1.03058E-05	0.000393152	0.000294954	TFAP2A/SEMA3A/SEMA3F/NRP2	4
GO:0061548	GO:0061548	ganglion development	4/158	17/18888	1.03058E-05	0.000393152	0.000294954	CYP1B1/SEMA3A/SEMA3F/NRP2	4
GO:0031589	GO:0031589	cell-substrate adhesion	13/158	359/18888	1.0541E-05	0.000396765	0.000297664	COL1A1/ITGA6/TACSTD2/THSD1/COL8A1/LIMS1/GREM1/THY1/CDH13/SPOCK2/ITGA2/UTRN/MDK	13
GO:0051653	GO:0051653	spindle localization	6/158	62/18888	1.30087E-05	0.00047644	0.000357439	GJA1/NSFL1C/SPDL1/SPAG5/PLK1/ASPM	6
GO:2001251	GO:2001251	negative regulation of chromosome organization	7/158	93/18888	1.30095E-05	0.00047644	0.000357439	SPDL1/TOP2A/CENPF/CDC20/PLK1/CCNB1/BIRC5	7
GO:1901970	GO:1901970	positive regulation of mitotic sister chromatid separation	4/158	18/18888	1.31641E-05	0.00047644	0.000357439	CDC20/UBE2C/BIRC5/DLGAP5	4
GO:0001704	GO:0001704	formation of primary germ layer	8/158	131/18888	1.45442E-05	0.000519724	0.000389912	SIX2/GJA1/INHBA/COL8A1/COL5A2/COL11A1/ITGA2/LHX1	8
GO:0003002	GO:0003002	regionalization	14/158	429/18888	1.54355E-05	0.000544681	0.000408635	SIX2/TGFBR2/GJA1/HOXB9/FOXA1/SEMA3F/PLXNA2/HOXB5/HOXB6/GREM1/IRX2/GBX2/NRP2/LHX1	14
GO:0040013	GO:0040013	negative regulation of locomotion	14/158	431/18888	1.62556E-05	0.000566539	0.000425034	DPYSL3/CYP1B1/CYGB/GJA1/TACSTD2/BST2/SEMA3A/SEMA3F/GREM1/THY1/ARHGAP4/IL33/PADI2/IGFBP5	14
GO:0048486	GO:0048486	parasympathetic nervous system development	4/158	19/18888	1.65661E-05	0.000570319	0.000427869	TFAP2A/SEMA3A/SEMA3F/NRP2	4
GO:1905330	GO:1905330	regulation of morphogenesis of an epithelium	6/158	65/18888	1.71216E-05	0.000582341	0.000436889	SIX2/GJA1/TACSTD2/GREM1/LHX1/MDK	6
GO:0030199	GO:0030199	collagen fibril organization	6/158	66/18888	1.87046E-05	0.000628609	0.0004716	COL1A1/CYP1B1/COL5A2/COL11A1/GREM1/AEBP1	6
GO:0072210	GO:0072210	metanephric nephron development	5/158	41/18888	2.25894E-05	0.000750235	0.000562848	SIX2/TFAP2B/GREM1/IRX2/LHX1	5
GO:0090596	GO:0090596	sensory organ morphogenesis	11/158	278/18888	2.29178E-05	0.00075229	0.000564389	SIX2/TFAP2A/COL8A1/TFAP2B/COL5A2/COL11A1/THY1/SOX11/GBX2/PTK7/LHX1	11
GO:0030198	GO:0030198	extracellular matrix organization	12/158	332/18888	2.37244E-05	0.000769816	0.000577538	COL1A1/CYP1B1/COL8A1/COL5A2/COL11A1/GREM1/ADAMTS5/COL4A1/CSGALNACT1/SPOCK2/MMP7/AEBP1	12
GO:0043062	GO:0043062	extracellular structure organization	12/158	333/18888	2.44357E-05	0.000783886	0.000588093	COL1A1/CYP1B1/COL8A1/COL5A2/COL11A1/GREM1/ADAMTS5/COL4A1/CSGALNACT1/SPOCK2/MMP7/AEBP1	12
GO:0045229	GO:0045229	external encapsulating structure organization	12/158	334/18888	2.51655E-05	0.000790126	0.000592775	COL1A1/CYP1B1/COL8A1/COL5A2/COL11A1/GREM1/ADAMTS5/COL4A1/CSGALNACT1/SPOCK2/MMP7/AEBP1	12
GO:0090189	GO:0090189	regulation of branching involved in ureteric bud morphogenesis	4/158	21/18888	2.52485E-05	0.000790126	0.000592775	SIX2/TACSTD2/GREM1/LHX1	4
GO:0051294	GO:0051294	establishment of spindle orientation	5/158	42/18888	2.54699E-05	0.000790126	0.000592775	GJA1/NSFL1C/SPDL1/SPAG5/PLK1	5
GO:0061326	GO:0061326	renal tubule development	7/158	104/18888	2.70173E-05	0.000820042	0.000615219	SIX2/TACSTD2/TFAP2B/GREM1/COL4A1/IRX2/LHX1	7
GO:0001654	GO:0001654	eye development	13/158	393/18888	2.73032E-05	0.000820042	0.000615219	TGFBR2/TFAP2A/CYP1B1/GJA1/INHBA/COL8A1/TFAP2B/COL5A2/THY1/COL4A1/SOX11/LHX1/CHRDL1	13
GO:0051302	GO:0051302	regulation of cell division	9/158	186/18888	2.73057E-05	0.000820042	0.000615219	SFN/CENPV/PRC1/KIF23/PLK1/KIF20A/ASPM/BIRC5/MDK	9
GO:0007409	GO:0007409	axonogenesis	14/158	455/18888	2.95538E-05	0.000864497	0.00064857	BDNF/SEMA3A/SEMA3F/PLXNA2/SLITRK4/THY1/TRPV2/PRDM8/GBX2/PTK7/NRP2/STMN1/LHX1/ARHGAP4	14
GO:1901987	GO:1901987	regulation of cell cycle phase transition	14/158	455/18888	2.95538E-05	0.000864497	0.00064857	INHBA/GPNMB/SPDL1/CENPF/CDC20/UBE2C/PLK1/CCNB1/SLFN11/BIRC5/DLGAP5/KANK2/RRM2/ANLN	14
GO:0000910	GO:0000910	cytokinesis	9/158	188/18888	2.97046E-05	0.000864497	0.00064857	CENPV/PRC1/CEP55/KIF23/STMN1/PLK1/KIF20A/BIRC5/ANLN	9
GO:0150063	GO:0150063	visual system development	13/158	397/18888	3.03261E-05	0.000873577	0.000655382	TGFBR2/TFAP2A/CYP1B1/GJA1/INHBA/COL8A1/TFAP2B/COL5A2/THY1/COL4A1/SOX11/LHX1/CHRDL1	13
GO:0061138	GO:0061138	morphogenesis of a branching epithelium	9/158	189/18888	3.09696E-05	0.000883104	0.00066253	SIX2/TGFBR2/TACSTD2/FOXA1/GREM1/COL4A1/GBX2/LHX1/MDK	9
GO:0051962	GO:0051962	positive regulation of nervous system development	11/158	294/18888	3.8252E-05	0.001079853	0.000810137	BDNF/LRRN1/PLXNA2/SLITRK4/TRPV2/SOX11/LRRTM1/ASPM/IL33/MDK/MME	11
GO:0072073	GO:0072073	kidney epithelium development	8/158	152/18888	4.24971E-05	0.001187814	0.000891132	SIX2/TACSTD2/PODXL/TFAP2B/GREM1/IRX2/LHX1/KANK2	8
GO:0045930	GO:0045930	negative regulation of mitotic cell cycle	10/158	248/18888	4.64131E-05	0.001272081	0.000954351	INHBA/GPNMB/SPDL1/CENPF/CDC20/PLK1/CCNB1/SLFN11/BIRC5/KANK2	10
GO:0048863	GO:0048863	stem cell differentiation	10/158	248/18888	4.64131E-05	0.001272081	0.000954351	TGFBR2/TACSTD2/KITLG/FOXA1/SEMA3A/SEMA3F/GREM1/TEAD2/GBX2/NRP2	10
GO:0007369	GO:0007369	gastrulation	9/158	200/18888	4.81829E-05	0.001307888	0.000981215	SIX2/TGFBR2/GJA1/INHBA/COL8A1/COL5A2/COL11A1/ITGA2/LHX1	9
GO:0032964	GO:0032964	collagen biosynthetic process	5/158	48/18888	4.92382E-05	0.001323804	0.000993155	COL1A1/CYGB/INHBA/F2R/ITGA2	5
GO:0002062	GO:0002062	chondrocyte differentiation	7/158	116/18888	5.45432E-05	0.001452598	0.00108978	SIX2/TGFBR2/SCIN/COL11A1/GREM1/SLC26A2/MDK	7
GO:0072006	GO:0072006	nephron development	8/158	158/18888	5.59341E-05	0.001475718	0.001107126	SIX2/TACSTD2/PODXL/TFAP2B/GREM1/IRX2/LHX1/KIRREL3	8
GO:0061640	GO:0061640	cytoskeleton-dependent cytokinesis	7/158	117/18888	5.76114E-05	0.001505898	0.001129767	CEP55/KIF23/STMN1/PLK1/KIF20A/BIRC5/ANLN	7
GO:0061333	GO:0061333	renal tubule morphogenesis	6/158	81/18888	6.02652E-05	0.001552571	0.001164783	SIX2/TACSTD2/GREM1/COL4A1/IRX2/LHX1	6
GO:0001763	GO:0001763	morphogenesis of a branching structure	9/158	206/18888	6.05783E-05	0.001552571	0.001164783	SIX2/TGFBR2/TACSTD2/FOXA1/GREM1/COL4A1/GBX2/LHX1/MDK	9
GO:0008045	GO:0008045	motor neuron axon guidance	4/158	26/18888	6.10469E-05	0.001552571	0.001164783	SEMA3A/SEMA3F/NRP2/LHX1	4
GO:0038063	GO:0038063	collagen-activated tyrosine kinase receptor signaling pathway	3/158	10/18888	6.6012E-05	0.001663857	0.001248273	COL1A1/SYK/COL4A1	3
GO:0050000	GO:0050000	chromosome localization	7/158	120/18888	6.76746E-05	0.00167699	0.001258125	SPDL1/SPAG5/CENPF/CCNB1/BIRC5/DLGAP5/KIF2C	7
GO:0051216	GO:0051216	cartilage development	9/158	209/18888	6.77212E-05	0.00167699	0.001258125	SIX2/COL1A1/TGFBR2/SCIN/COL11A1/GREM1/CSGALNACT1/SLC26A2/MDK	9
GO:0050808	GO:0050808	synapse organization	14/158	493/18888	7.02575E-05	0.001724668	0.001293895	SPTBN2/BDNF/LRRN1/SEMA3F/SLITRK4/COL4A1/F2R/SPOCK2/PTK7/NRP2/CDC20/LRRTM1/KIRREL3/CHRDL1	14
GO:0072009	GO:0072009	nephron epithelium development	7/158	121/18888	7.13316E-05	0.00173594	0.001302351	SIX2/TACSTD2/PODXL/TFAP2B/GREM1/IRX2/LHX1	7
GO:0010948	GO:0010948	negative regulation of cell cycle process	11/158	316/18888	7.32744E-05	0.00176798	0.001326389	INHBA/GPNMB/SPDL1/RPS6KA2/CENPF/CDC20/PLK1/CCNB1/SLFN11/BIRC5/KANK2	11
GO:0016049	GO:0016049	cell growth	14/158	496/18888	7.49415E-05	0.001792881	0.00134507	TGFBR2/SFN/GJA1/INHBA/BST2/BDNF/SEMA3A/SEMA3F/GREM1/MEG3/TRPV2/NRP2/ARHGAP4/IGFBP5	14
GO:0090068	GO:0090068	positive regulation of cell cycle process	10/158	263/18888	7.58467E-05	0.001799289	0.001349878	NSFL1C/CENPV/SPAG5/KIF23/CDC20/UBE2C/CCNB1/BIRC5/DLGAP5/RRM2	10
GO:0043588	GO:0043588	skin development	11/158	318/18888	7.75136E-05	0.001823508	0.001368047	KRT7/COL1A1/ITGA6/SFN/INHBA/TFAP2B/COL5A2/STMN1/ITGA2/CDH3/IGFBP5	11
GO:0045216	GO:0045216	cell-cell junction organization	9/158	213/18888	7.83376E-05	0.001827661	0.001371163	GJA1/LIMS1/CLDN16/CDH13/ESAM/F2R/CDH3/CD9/CLDN11	9
GO:0060688	GO:0060688	regulation of morphogenesis of a branching structure	5/158	53/18888	7.97898E-05	0.001846283	0.001385134	SIX2/TACSTD2/GREM1/LHX1/MDK	5
GO:0034508	GO:0034508	centromere complex assembly	4/158	28/18888	8.2526E-05	0.001894073	0.001420987	CENPV/CENPF/HJURP/DLGAP5	4
GO:0070663	GO:0070663	regulation of leukocyte proliferation	10/158	267/18888	8.59559E-05	0.001956882	0.001468109	IGFBP2/TGFBR2/SYK/GPNMB/BST2/KITLG/GSTP1/GREM1/SOX11/IL33	10
GO:0030336	GO:0030336	negative regulation of cell migration	12/158	381/18888	8.94641E-05	0.001958929	0.001469644	DPYSL3/CYP1B1/CYGB/GJA1/TACSTD2/BST2/GREM1/THY1/ARHGAP4/IL33/PADI2/IGFBP5	12
GO:1902904	GO:1902904	negative regulation of supramolecular fiber organization	8/158	169/18888	8.97623E-05	0.001958929	0.001469644	MID1/SPTBN2/TACSTD2/SCIN/LDLR/STMN1/TPX2/KANK2	8
GO:0021561	GO:0021561	facial nerve development	3/158	11/18888	9.02093E-05	0.001958929	0.001469644	SEMA3A/SEMA3F/NRP2	3
GO:0021604	GO:0021604	cranial nerve structural organization	3/158	11/18888	9.02093E-05	0.001958929	0.001469644	SEMA3A/SEMA3F/NRP2	3
GO:0021610	GO:0021610	facial nerve morphogenesis	3/158	11/18888	9.02093E-05	0.001958929	0.001469644	SEMA3A/SEMA3F/NRP2	3
GO:0051256	GO:0051256	mitotic spindle midzone assembly	3/158	11/18888	9.02093E-05	0.001958929	0.001469644	PRC1/KIF23/BIRC5	3
GO:0072089	GO:0072089	stem cell proliferation	7/158	126/18888	9.21216E-05	0.001985186	0.001489343	SIX2/TGFBR2/SFN/GJA1/KITLG/SOX11/HMGB2	7
GO:1905820	GO:1905820	positive regulation of chromosome separation	4/158	29/18888	9.51092E-05	0.002034039	0.001525994	CDC20/UBE2C/BIRC5/DLGAP5	4
GO:0001503	GO:0001503	ossification	13/158	446/18888	9.90568E-05	0.002102537	0.001577383	SIX2/COL1A1/TFAP2A/GJA1/COL5A2/COL11A1/GREM1/SOX11/CSGALNACT1/SLC26A2/MDK/IGFBP5/CHRDL1	13
GO:1901988	GO:1901988	negative regulation of cell cycle phase transition	10/158	273/18888	0.000103253	0.002175255	0.001631938	INHBA/GPNMB/SPDL1/CENPF/CDC20/PLK1/CCNB1/SLFN11/BIRC5/KANK2	10
GO:0001755	GO:0001755	neural crest cell migration	5/158	57/18888	0.000113331	0.002338987	0.001754775	KITLG/SEMA3A/SEMA3F/GBX2/NRP2	5
GO:0051293	GO:0051293	establishment of spindle localization	5/158	57/18888	0.000113331	0.002338987	0.001754775	GJA1/NSFL1C/SPDL1/SPAG5/PLK1	5
GO:0045787	GO:0045787	positive regulation of cell cycle	11/158	332/18888	0.000113511	0.002338987	0.001754775	FOXA1/NSFL1C/CENPV/SPAG5/KIF23/CDC20/UBE2C/CCNB1/BIRC5/DLGAP5/RRM2	11
GO:0000022	GO:0000022	mitotic spindle elongation	3/158	12/18888	0.000119541	0.002427797	0.001821403	PRC1/KIF23/BIRC5	3
GO:0043589	GO:0043589	skin morphogenesis	3/158	12/18888	0.000119541	0.002427797	0.001821403	COL1A1/ITGA6/ITGA2	3
GO:0021602	GO:0021602	cranial nerve morphogenesis	4/158	31/18888	0.00012437	0.002507841	0.001881453	TFAP2A/SEMA3A/SEMA3F/NRP2	4
GO:0050900	GO:0050900	leukocyte migration	12/158	396/18888	0.000128584	0.002556279	0.001917793	ITGA6/SYK/KITLG/GREM1/THY1/ITGA2/CD9/IL33/PADI2/MDK/CCL20/CXCL5	12
GO:2000146	GO:2000146	negative regulation of cell motility	12/158	396/18888	0.000128584	0.002556279	0.001917793	DPYSL3/CYP1B1/CYGB/GJA1/TACSTD2/BST2/GREM1/THY1/ARHGAP4/IL33/PADI2/IGFBP5	12
GO:0032465	GO:0032465	regulation of cytokinesis	6/158	93/18888	0.000130353	0.002573338	0.001930591	CENPV/PRC1/KIF23/PLK1/KIF20A/BIRC5	6
GO:0090497	GO:0090497	mesenchymal cell migration	5/158	59/18888	0.000133697	0.002621028	0.00196637	KITLG/SEMA3A/SEMA3F/GBX2/NRP2	5
GO:0002685	GO:0002685	regulation of leukocyte migration	9/158	230/18888	0.000140421	0.00273386	0.002051019	KITLG/GREM1/THY1/ITGA2/CD9/IL33/PADI2/MDK/CCL20	9
GO:0001706	GO:0001706	endoderm formation	5/158	60/18888	0.000144875	0.002801255	0.002101581	INHBA/COL8A1/COL5A2/COL11A1/LHX1	5
GO:0061029	GO:0061029	eyelid development in camera-type eye	3/158	13/18888	0.00015445	0.002942519	0.002207561	TFAP2A/INHBA/SOX11	3
GO:0007044	GO:0007044	cell-substrate junction assembly	6/158	96/18888	0.000155308	0.002942519	0.002207561	ITGA6/THSD1/LIMS1/GREM1/THY1/ITGA2	6
GO:0072091	GO:0072091	regulation of stem cell proliferation	6/158	96/18888	0.000155308	0.002942519	0.002207561	TGFBR2/SFN/GJA1/KITLG/SOX11/HMGB2	6
GO:0061448	GO:0061448	connective tissue development	10/158	288/18888	0.000159846	0.003008307	0.002256918	SIX2/COL1A1/TGFBR2/SCIN/FOXA1/COL11A1/GREM1/CSGALNACT1/SLC26A2/MDK	10
GO:0043010	GO:0043010	camera-type eye development	11/158	346/18888	0.000162909	0.003045641	0.002284926	TGFBR2/TFAP2A/CYP1B1/GJA1/INHBA/COL8A1/TFAP2B/THY1/COL4A1/SOX11/LHX1	11
GO:0051656	GO:0051656	establishment of organelle localization	13/158	472/18888	0.000173423	0.003220873	0.00241639	GJA1/SYK/NSFL1C/SPDL1/LMNB1/SPAG5/CENPF/CDH3/PLK1/SYT11/CCNB1/BIRC5/KIF2C	13
GO:0007498	GO:0007498	mesoderm development	7/158	140/18888	0.000177769	0.003280014	0.00246076	SIX2/GJA1/INHBA/TEAD2/ITGA2/LHX1/MEST	7
GO:0090183	GO:0090183	regulation of kidney development	4/158	34/18888	0.000179768	0.003295349	0.002472264	SIX2/TACSTD2/GREM1/LHX1	4
GO:0070661	GO:0070661	leukocyte proliferation	11/158	352/18888	0.000189099	0.003425594	0.002569978	IGFBP2/TGFBR2/GJA1/SYK/GPNMB/BST2/KITLG/GSTP1/GREM1/SOX11/IL33	11
GO:0051310	GO:0051310	metaphase chromosome alignment	6/158	100/18888	0.000194303	0.003425594	0.002569978	SPDL1/SPAG5/CENPF/CCNB1/BIRC5/KIF2C	6
GO:0072080	GO:0072080	nephron tubule development	6/158	100/18888	0.000194303	0.003425594	0.002569978	SIX2/TACSTD2/TFAP2B/GREM1/IRX2/LHX1	6
GO:0045842	GO:0045842	positive regulation of mitotic metaphase/anaphase transition	3/158	14/18888	0.000195367	0.003425594	0.002569978	CDC20/UBE2C/DLGAP5	3
GO:0051231	GO:0051231	spindle elongation	3/158	14/18888	0.000195367	0.003425594	0.002569978	PRC1/KIF23/BIRC5	3
GO:0051255	GO:0051255	spindle midzone assembly	3/158	14/18888	0.000195367	0.003425594	0.002569978	PRC1/KIF23/BIRC5	3
GO:0072283	GO:0072283	metanephric renal vesicle morphogenesis	3/158	14/18888	0.000195367	0.003425594	0.002569978	SIX2/GREM1/LHX1	3
GO:0030308	GO:0030308	negative regulation of cell growth	8/158	190/18888	0.000201444	0.003450023	0.002588306	GJA1/INHBA/BST2/SEMA3A/SEMA3F/GREM1/MEG3/ARHGAP4	8
GO:0000132	GO:0000132	establishment of mitotic spindle orientation	4/158	35/18888	0.000201649	0.003450023	0.002588306	GJA1/NSFL1C/SPDL1/PLK1	4
GO:0032872	GO:0032872	regulation of stress-activated MAPK cascade	4/158	35/18888	0.000201649	0.003450023	0.002588306	MID1/GSTP1/PBK/FOXM1	4
GO:0048333	GO:0048333	mesodermal cell differentiation	4/158	35/18888	0.000201649	0.003450023	0.002588306	SIX2/GJA1/INHBA/ITGA2	4
GO:0060560	GO:0060560	developmental growth involved in morphogenesis	9/158	243/18888	0.000211908	0.003585021	0.002689585	TGFBR2/BDNF/SEMA3A/SEMA3F/TRPV2/PTK7/NRP2/LHX1/ARHGAP4	9
GO:0001558	GO:0001558	regulation of cell growth	12/158	418/18888	0.000212079	0.003585021	0.002689585	SFN/GJA1/INHBA/BST2/BDNF/SEMA3A/SEMA3F/GREM1/MEG3/TRPV2/ARHGAP4/IGFBP5	12
GO:0001569	GO:0001569	branching involved in blood vessel morphogenesis	4/158	36/18888	0.000225385	0.003764871	0.002824513	TGFBR2/COL4A1/GBX2/MDK	4
GO:1905332	GO:1905332	positive regulation of morphogenesis of an epithelium	4/158	36/18888	0.000225385	0.003764871	0.002824513	GJA1/GREM1/LHX1/MDK	4
GO:0150115	GO:0150115	cell-substrate junction organization	6/158	103/18888	0.00022832	0.003791462	0.002844462	ITGA6/THSD1/LIMS1/GREM1/THY1/ITGA2	6
GO:0045926	GO:0045926	negative regulation of growth	9/158	247/18888	0.000239195	0.003948812	0.002962511	GJA1/INHBA/BST2/SEMA3A/SEMA3F/GREM1/MEG3/ARHGAP4/IGFBP5	9
GO:1990830	GO:1990830	cellular response to leukemia inhibitory factor	6/158	104/18888	0.000240645	0.003949657	0.002963145	TLE4/SPOCK2/MYBL2/NRP2/KLF5/PADI2	6
GO:1902101	GO:1902101	positive regulation of metaphase/anaphase transition of cell cycle	3/158	15/18888	0.000242711	0.003960546	0.002971314	CDC20/UBE2C/DLGAP5	3
GO:0071404	GO:0071404	cellular response to low-density lipoprotein particle stimulus	4/158	37/18888	0.000251069	0.004073374	0.00305596	SYK/LDLR/CDH13/CD9	4
GO:1990823	GO:1990823	response to leukemia inhibitory factor	6/158	106/18888	0.000266863	0.004304878	0.003229642	TLE4/SPOCK2/MYBL2/NRP2/KLF5/PADI2	6
GO:0032965	GO:0032965	regulation of collagen biosynthetic process	4/158	38/18888	0.00027879	0.004421481	0.003317121	CYGB/INHBA/F2R/ITGA2	4
GO:0055094	GO:0055094	response to lipoprotein particle	4/158	38/18888	0.00027879	0.004421481	0.003317121	SYK/LDLR/CDH13/CD9	4
GO:0070302	GO:0070302	regulation of stress-activated protein kinase signaling cascade	4/158	38/18888	0.00027879	0.004421481	0.003317121	MID1/GSTP1/PBK/FOXM1	4
GO:0032963	GO:0032963	collagen metabolic process	6/158	107/18888	0.000280787	0.004428273	0.003322216	COL1A1/CYGB/INHBA/F2R/ITGA2/MMP7	6
GO:0007162	GO:0007162	negative regulation of cell adhesion	10/158	310/18888	0.00028869	0.004527623	0.003396751	COL1A1/CYP1B1/TACSTD2/GPNMB/PODXL/PLXNA2/AKNA/CDH13/CD9/MDK	10
GO:1901890	GO:1901890	positive regulation of cell junction assembly	6/158	108/18888	0.000295275	0.00460531	0.003455035	BDNF/LRRN1/LIMS1/SLITRK4/THY1/LRRTM1	6
GO:0050918	GO:0050918	positive chemotaxis	5/158	70/18888	0.000300213	0.0046566	0.003493514	S100A4/GPNMB/CDH13/ITGA2/HMGB2	5
GO:0010631	GO:0010631	epithelial cell migration	11/158	375/18888	0.000325147	0.0050158	0.003762995	TGFBR2/CYP1B1/TACSTD2/KITLG/GREM1/FSTL1/CDH13/NRP2/ITGA2/KANK2/ANLN	11
GO:0040001	GO:0040001	establishment of mitotic spindle localization	4/158	40/18888	0.000340716	0.005203761	0.003904009	GJA1/NSFL1C/SPDL1/PLK1	4
GO:1904888	GO:1904888	cranial skeletal system development	5/158	72/18888	0.000342435	0.005203761	0.003904009	SIX2/TGFBR2/TFAP2A/CEP55/LHX1	5
GO:0007043	GO:0007043	cell-cell junction assembly	7/158	156/18888	0.000344705	0.005203761	0.003904009	GJA1/CLDN16/CDH13/ESAM/CDH3/CD9/CLDN11	7
GO:0050770	GO:0050770	regulation of axonogenesis	7/158	156/18888	0.000344705	0.005203761	0.003904009	BDNF/SEMA3A/SEMA3F/PLXNA2/THY1/TRPV2/ARHGAP4	7
GO:0090132	GO:0090132	epithelium migration	11/158	378/18888	0.000347836	0.005223086	0.003918507	TGFBR2/CYP1B1/TACSTD2/KITLG/GREM1/FSTL1/CDH13/NRP2/ITGA2/KANK2/ANLN	11
GO:0072077	GO:0072077	renal vesicle morphogenesis	3/158	17/18888	0.000358302	0.005336886	0.004003883	SIX2/GREM1/LHX1	3
GO:0051303	GO:0051303	establishment of chromosome localization	6/158	112/18888	0.000359195	0.005336886	0.004003883	SPDL1/SPAG5/CENPF/CCNB1/BIRC5/KIF2C	6
GO:0071402	GO:0071402	cellular response to lipoprotein particle stimulus	4/158	41/18888	0.000375108	0.005544134	0.004159367	SYK/LDLR/CDH13/CD9	4
GO:0090130	GO:0090130	tissue migration	11/158	383/18888	0.00038861	0.005713786	0.004286645	TGFBR2/CYP1B1/TACSTD2/KITLG/GREM1/FSTL1/CDH13/NRP2/ITGA2/KANK2/ANLN	11
GO:0032355	GO:0032355	response to estradiol	6/158	115/18888	0.00041387	0.006053651	0.004541621	COL1A1/IGFBP2/CYP1B1/FOXA1/ITGA2/CCNA2	6
GO:0071371	GO:0071371	cellular response to gonadotropin stimulus	3/158	18/18888	0.00042733	0.006154861	0.004617551	CYP1B1/INHBA/CCNA2	3
GO:0072087	GO:0072087	renal vesicle development	3/158	18/18888	0.00042733	0.006154861	0.004617551	SIX2/GREM1/LHX1	3
GO:1904666	GO:1904666	regulation of ubiquitin protein ligase activity	3/158	18/18888	0.00042733	0.006154861	0.004617551	CDC20/UBE2C/PLK1	3
GO:0048592	GO:0048592	eye morphogenesis	7/158	162/18888	0.000432837	0.006202537	0.00465332	TFAP2A/COL8A1/TFAP2B/COL5A2/THY1/SOX11/LHX1	7
GO:0010712	GO:0010712	regulation of collagen metabolic process	4/158	43/18888	0.000451223	0.006433348	0.00482648	CYGB/INHBA/F2R/ITGA2	4
GO:0051261	GO:0051261	protein depolymerization	6/158	117/18888	0.000453786	0.006437379	0.004829504	MID1/SPTBN2/SCIN/STMN1/TPX2/KIF2C	6
GO:0050866	GO:0050866	negative regulation of cell activation	8/158	215/18888	0.000462515	0.006528405	0.004897795	CYGB/INHBA/GPNMB/LDLR/SOX11/SYT11/CD9/MDK	8
GO:0032102	GO:0032102	negative regulation of response to external stimulus	12/158	456/18888	0.000465364	0.006535247	0.004902928	SYK/LDLR/SEMA3A/SEMA3F/GSTP1/GREM1/PBK/SYT11/CD9/IL33/PADI2/MDK	12
GO:0072078	GO:0072078	nephron tubule morphogenesis	5/158	77/18888	0.00046763	0.006535247	0.004902928	SIX2/TACSTD2/GREM1/IRX2/LHX1	5
GO:0051494	GO:0051494	negative regulation of cytoskeleton organization	7/158	165/18888	0.000483194	0.006719489	0.005041151	MID1/SPTBN2/TACSTD2/SCIN/STMN1/TPX2/KANK2	7
GO:0071526	GO:0071526	semaphorin-plexin signaling pathway	4/158	44/18888	0.000493137	0.00682415	0.005119671	SEMA3A/SEMA3F/PLXNA2/NRP2	4
GO:0072088	GO:0072088	nephron epithelium morphogenesis	5/158	79/18888	0.000526324	0.007247872	0.005437559	SIX2/TACSTD2/GREM1/IRX2/LHX1	5
GO:0048701	GO:0048701	embryonic cranial skeleton morphogenesis	4/158	45/18888	0.000537751	0.007369274	0.005528639	SIX2/TGFBR2/TFAP2A/LHX1	4
GO:0014032	GO:0014032	neural crest cell development	5/158	80/18888	0.000557667	0.007605284	0.0057057	KITLG/SEMA3A/SEMA3F/GBX2/NRP2	5
GO:0030278	GO:0030278	regulation of ossification	6/158	122/18888	0.000566767	0.007692221	0.005770923	SIX2/TFAP2A/GJA1/GREM1/SOX11/MDK	6
GO:0007019	GO:0007019	microtubule depolymerization	4/158	46/18888	0.00058516	0.007903864	0.005929703	MID1/STMN1/TPX2/KIF2C	4
GO:0072028	GO:0072028	nephron morphogenesis	5/158	81/18888	0.000590391	0.007936538	0.005954216	SIX2/TACSTD2/GREM1/IRX2/LHX1	5
GO:0045786	GO:0045786	negative regulation of cell cycle	11/158	405/18888	0.000619029	0.008282077	0.006213449	INHBA/GPNMB/SPDL1/RPS6KA2/CENPF/CDC20/PLK1/CCNB1/SLFN11/BIRC5/KANK2	11
GO:0051443	GO:0051443	positive regulation of ubiquitin-protein transferase activity	3/158	21/18888	0.000683799	0.009043528	0.006784711	CDC20/UBE2C/PLK1	3
GO:0051988	GO:0051988	regulation of attachment of spindle microtubules to kinetochore	3/158	21/18888	0.000683799	0.009043528	0.006784711	SPAG5/CCNB1/BIRC5	3
GO:0035850	GO:0035850	epithelial cell differentiation involved in kidney development	4/158	48/18888	0.000688756	0.009043528	0.006784711	SIX2/PODXL/GREM1/LHX1	4
GO:0044331	GO:0044331	cell-cell adhesion mediated by cadherin	4/158	48/18888	0.000688756	0.009043528	0.006784711	ADAM19/FOXA1/CDH13/CDH3	4
GO:0007492	GO:0007492	endoderm development	5/158	85/18888	0.000735877	0.009573184	0.007182074	INHBA/COL8A1/COL5A2/COL11A1/LHX1	5
GO:0048041	GO:0048041	focal adhesion assembly	5/158	85/18888	0.000735877	0.009573184	0.007182074	THSD1/LIMS1/GREM1/THY1/ITGA2	5
GO:0048864	GO:0048864	stem cell development	5/158	86/18888	0.000776094	0.010050064	0.007539844	KITLG/SEMA3A/SEMA3F/GBX2/NRP2	5
GO:0045931	GO:0045931	positive regulation of mitotic cell cycle	6/158	130/18888	0.000791694	0.010205265	0.00765628	FOXA1/CDC20/UBE2C/CCNB1/DLGAP5/RRM2	6
GO:0014911	GO:0014911	positive regulation of smooth muscle cell migration	4/158	50/18888	0.000804705	0.010279104	0.007711676	CYP1B1/ITGA2/MDK/IGFBP5	4
GO:0051403	GO:0051403	stress-activated MAPK cascade	4/158	50/18888	0.000804705	0.010279104	0.007711676	MID1/GSTP1/PBK/FOXM1	4
GO:0034103	GO:0034103	regulation of tissue remodeling	5/158	87/18888	0.00081793	0.010400975	0.007803107	GJA1/SYK/GPNMB/GREM1/MDK	5
GO:0033627	GO:0033627	cell adhesion mediated by integrin	5/158	88/18888	0.000861425	0.010884943	0.008166193	ITGA6/CYP1B1/SYK/PODXL/ITGA2	5
GO:0035987	GO:0035987	endodermal cell differentiation	4/158	51/18888	0.000867557	0.010884943	0.008166193	INHBA/COL8A1/COL5A2/COL11A1	4
GO:0046850	GO:0046850	regulation of bone remodeling	4/158	51/18888	0.000867557	0.010884943	0.008166193	GJA1/SYK/GREM1/MDK	4
GO:0048593	GO:0048593	camera-type eye morphogenesis	6/158	133/18888	0.000891819	0.011091308	0.008321014	TFAP2A/COL8A1/TFAP2B/THY1/SOX11/LHX1	6
GO:0001764	GO:0001764	neuron migration	7/158	183/18888	0.000891862	0.011091308	0.008321014	GJA1/SEMA3A/NRP2/LHX1/ASPM/KIRREL3/MDK	7
GO:2000027	GO:2000027	regulation of animal organ morphogenesis	5/158	89/18888	0.000906621	0.011225394	0.00842161	SIX2/TACSTD2/GREM1/PTK7/LHX1	5
GO:0008608	GO:0008608	attachment of spindle microtubules to kinetochore	4/158	52/18888	0.00093379	0.011511312	0.008636113	SPAG5/CCNB1/BIRC5/KIF2C	4
GO:0022407	GO:0022407	regulation of cell-cell adhesion	12/158	496/18888	0.000970637	0.01191351	0.008937853	IGFBP2/TGFBR2/SYK/GPNMB/PODXL/KITLG/ADAM19/FOXA1/THY1/AKNA/CD9/MDK	12
GO:0007160	GO:0007160	cell-matrix adhesion	8/158	241/18888	0.000974883	0.011913829	0.008938093	ITGA6/THSD1/LIMS1/GREM1/THY1/CDH13/ITGA2/UTRN	8
GO:0032330	GO:0032330	regulation of chondrocyte differentiation	4/158	53/18888	0.001003505	0.01221075	0.009160851	SIX2/SCIN/GREM1/MDK	4
GO:0001837	GO:0001837	epithelial to mesenchymal transition	7/158	187/18888	0.001011808	0.012258945	0.009197008	COL1A1/TGFBR2/S100A4/FOXA1/GREM1/AKNA/MDK	7
GO:0031145	GO:0031145	anaphase-promoting complex-dependent catabolic process	3/158	24/18888	0.001021645	0.012272787	0.009207393	CDC20/UBE2C/PLK1	3
GO:0072273	GO:0072273	metanephric nephron morphogenesis	3/158	24/18888	0.001021645	0.012272787	0.009207393	SIX2/GREM1/LHX1	3
GO:0048771	GO:0048771	tissue remodeling	7/158	188/18888	0.001043691	0.01248449	0.009366219	GJA1/SYK/GPNMB/GREM1/F2R/MDK/IGFBP5	7
GO:0021872	GO:0021872	forebrain generation of neurons	4/158	54/18888	0.001076798	0.012826161	0.00962255	INHBA/GBX2/NRP2/ASPM	4
GO:0001656	GO:0001656	metanephros development	5/158	93/18888	0.001105237	0.013054746	0.009794041	SIX2/TFAP2B/GREM1/IRX2/LHX1	5
GO:0014033	GO:0014033	neural crest cell differentiation	5/158	93/18888	0.001105237	0.013054746	0.009794041	KITLG/SEMA3A/SEMA3F/GBX2/NRP2	5
GO:0050769	GO:0050769	positive regulation of neurogenesis	8/158	246/18888	0.001112144	0.0130816	0.009814187	BDNF/PLXNA2/TRPV2/SOX11/ASPM/IL33/MDK/MME	8
GO:0048608	GO:0048608	reproductive structure development	9/158	307/18888	0.001141581	0.013372128	0.01003215	CYP1B1/GJA1/INHBA/KITLG/FOXA1/LHX1/ASPM/HMGB2/VGF	9
GO:0010842	GO:0010842	retina layer formation	3/158	25/18888	0.001153871	0.013404844	0.010056695	TFAP2A/TFAP2B/LHX1	3
GO:0043567	GO:0043567	regulation of insulin-like growth factor receptor signaling pathway	3/158	25/18888	0.001153871	0.013404844	0.010056695	IGFBP2/CDH3/IGFBP5	3
GO:0001954	GO:0001954	positive regulation of cell-matrix adhesion	4/158	56/18888	0.001234512	0.014282902	0.010715438	LIMS1/THY1/CDH13/UTRN	4
GO:0061458	GO:0061458	reproductive system development	9/158	311/18888	0.001248928	0.014390709	0.010796319	CYP1B1/GJA1/INHBA/KITLG/FOXA1/LHX1/ASPM/HMGB2/VGF	9
GO:0032967	GO:0032967	positive regulation of collagen biosynthetic process	3/158	26/18888	0.001296413	0.014828482	0.011124748	INHBA/F2R/ITGA2	3
GO:0007093	GO:0007093	mitotic cell cycle checkpoint signaling	6/158	143/18888	0.001297426	0.014828482	0.011124748	SPDL1/CENPF/CDC20/PLK1/CCNB1/BIRC5	6
GO:0051146	GO:0051146	striated muscle cell differentiation	9/158	313/18888	0.001305581	0.014861515	0.01114953	CSRP1/BDNF/GREM1/ADAMTS5/KLF5/CD9/KRT19/PLEKHO1/IGFBP5	9
GO:0021675	GO:0021675	nerve development	5/158	97/18888	0.001334415	0.015128732	0.011350004	TFAP2A/BDNF/SEMA3A/SEMA3F/NRP2	5
GO:0060993	GO:0060993	kidney morphogenesis	5/158	98/18888	0.001396806	0.015709896	0.01178601	SIX2/TACSTD2/GREM1/IRX2/LHX1	5
GO:0070664	GO:0070664	negative regulation of leukocyte proliferation	5/158	98/18888	0.001396806	0.015709896	0.01178601	GPNMB/GSTP1/GREM1/SOX11/IL33	5
GO:0061005	GO:0061005	cell differentiation involved in kidney development	4/158	58/18888	0.001407718	0.015769789	0.011830944	SIX2/PODXL/GREM1/LHX1	4
GO:0010714	GO:0010714	positive regulation of collagen metabolic process	3/158	27/18888	0.001449565	0.016174393	0.012134489	INHBA/F2R/ITGA2	3
GO:1901992	GO:1901992	positive regulation of mitotic cell cycle phase transition	5/158	99/18888	0.001461322	0.016241391	0.012184753	CDC20/UBE2C/CCNB1/DLGAP5/RRM2	5
GO:0031098	GO:0031098	stress-activated protein kinase signaling cascade	4/158	59/18888	0.001500374	0.016545136	0.012412631	MID1/GSTP1/PBK/FOXM1	4
GO:0043616	GO:0043616	keratinocyte proliferation	4/158	59/18888	0.001500374	0.016545136	0.012412631	SFN/CDH13/CDH3/MDK	4
GO:0050728	GO:0050728	negative regulation of inflammatory response	7/158	201/18888	0.001534634	0.016857088	0.012646666	SYK/LDLR/GSTP1/PBK/SYT11/IL33/MDK	7
GO:0010720	GO:0010720	positive regulation of cell development	11/158	454/18888	0.001557221	0.017038895	0.012783063	TGFBR2/SYK/KITLG/BDNF/PLXNA2/TRPV2/SOX11/ASPM/IL33/MDK/MME	11
GO:0001658	GO:0001658	branching involved in ureteric bud morphogenesis	4/158	60/18888	0.001597195	0.01718179	0.012890266	SIX2/TACSTD2/GREM1/LHX1	4
GO:0007080	GO:0007080	mitotic metaphase chromosome alignment	4/158	60/18888	0.001597195	0.01718179	0.012890266	SPDL1/CCNB1/BIRC5/KIF2C	4
GO:0008584	GO:0008584	male gonad development	6/158	149/18888	0.001600712	0.01718179	0.012890266	CYP1B1/GJA1/INHBA/KITLG/ASPM/HMGB2	6
GO:0050768	GO:0050768	negative regulation of neurogenesis	6/158	149/18888	0.001600712	0.01718179	0.012890266	LDLR/SEMA3A/SEMA3F/THY1/SOX11/ARHGAP4	6
GO:2000377	GO:2000377	regulation of reactive oxygen species metabolic process	6/158	149/18888	0.001600712	0.01718179	0.012890266	TGFBR2/TFAP2A/CYP1B1/SYK/GSTP1/FOXM1	6
GO:0034698	GO:0034698	response to gonadotropin	3/158	28/18888	0.001613609	0.017189507	0.012896056	CYP1B1/INHBA/CCNA2	3
GO:0090594	GO:0090594	inflammatory response to wounding	3/158	28/18888	0.001613609	0.017189507	0.012896056	F2R/IL33/MDK	3
GO:0016331	GO:0016331	morphogenesis of embryonic epithelium	6/158	150/18888	0.001656093	0.017509924	0.013136442	TFAP2A/GREM1/TEAD2/IRX2/SOX11/PTK7	6
GO:0046546	GO:0046546	development of primary male sexual characteristics	6/158	150/18888	0.001656093	0.017509924	0.013136442	CYP1B1/GJA1/INHBA/KITLG/ASPM/HMGB2	6
GO:0022409	GO:0022409	positive regulation of cell-cell adhesion	9/158	325/18888	0.001690639	0.017808484	0.01336043	IGFBP2/TGFBR2/SYK/PODXL/KITLG/ADAM19/FOXA1/THY1/MDK	9
GO:0010975	GO:0010975	regulation of neuron projection development	11/158	460/18888	0.001726803	0.018121805	0.013595492	ITGA6/DPYSL3/BDNF/SEMA3A/SEMA3F/PLXNA2/THY1/TRPV2/PTK7/ARHGAP4/MDK	11
GO:1902903	GO:1902903	regulation of supramolecular fiber organization	10/158	392/18888	0.001740295	0.018141337	0.013610146	MID1/SPTBN2/TACSTD2/SCIN/LDLR/ESAM/STMN1/TPX2/AEBP1/KANK2	10
GO:0035282	GO:0035282	segmentation	5/158	103/18888	0.001741517	0.018141337	0.013610146	SEMA3F/PLXNA2/IRX2/NRP2/LHX1	5
GO:0007416	GO:0007416	synapse assembly	7/158	208/18888	0.001864806	0.019354217	0.014520083	SPTBN2/BDNF/LRRN1/SLITRK4/SPOCK2/LRRTM1/KIRREL3	7
GO:0030010	GO:0030010	establishment of cell polarity	6/158	154/18888	0.001892308	0.019567714	0.014680255	GJA1/NSFL1C/SPDL1/SPAG5/PTK7/PLK1	6
GO:0060828	GO:0060828	regulation of canonical Wnt signaling pathway	8/158	268/18888	0.001910568	0.019644163	0.014737609	COL1A1/IGFBP2/TLE4/GREM1/PTK7/CDH3/ASPM/MDK	8
GO:0051965	GO:0051965	positive regulation of synapse assembly	4/158	63/18888	0.001913618	0.019644163	0.014737609	BDNF/LRRN1/SLITRK4/LRRTM1	4
GO:0051961	GO:0051961	negative regulation of nervous system development	6/158	155/18888	0.001955158	0.019997869	0.015002969	LDLR/SEMA3A/SEMA3F/THY1/SOX11/ARHGAP4	6
GO:0021545	GO:0021545	cranial nerve development	4/158	64/18888	0.002028067	0.02066871	0.015506253	TFAP2A/SEMA3A/SEMA3F/NRP2	4
GO:0003338	GO:0003338	metanephros morphogenesis	3/158	31/18888	0.002173796	0.022074195	0.016560688	SIX2/GREM1/LHX1	3
GO:0048545	GO:0048545	response to steroid hormone	9/158	338/18888	0.002205592	0.022316798	0.016742695	COL1A1/IGFBP2/CYP1B1/INHBA/FOXA1/SCNN1A/HMGB2/KANK2/PADI2	9
GO:0061387	GO:0061387	regulation of extent of cell growth	5/158	109/18888	0.002233069	0.022514126	0.016890736	BDNF/SEMA3A/SEMA3F/TRPV2/ARHGAP4	5
GO:1901888	GO:1901888	regulation of cell junction assembly	7/158	215/18888	0.002247657	0.022580554	0.016940573	BDNF/LRRN1/LIMS1/SLITRK4/GREM1/THY1/LRRTM1	7
GO:0050771	GO:0050771	negative regulation of axonogenesis	4/158	66/18888	0.002270997	0.022653799	0.016995523	SEMA3A/SEMA3F/THY1/ARHGAP4	4
GO:0060042	GO:0060042	retina morphogenesis in camera-type eye	4/158	66/18888	0.002270997	0.022653799	0.016995523	TFAP2A/TFAP2B/THY1/LHX1	4
GO:0060041	GO:0060041	retina development in camera-type eye	6/158	160/18888	0.002293431	0.022797024	0.017102974	TFAP2A/CYP1B1/TFAP2B/THY1/COL4A1/LHX1	6
GO:0030900	GO:0030900	forebrain development	10/158	408/18888	0.002329131	0.023070654	0.01730826	INHBA/SEMA3A/AKNA/PRDM8/GBX2/NRP2/LHX1/ASPM/KIRREL3/MDK	10
GO:0051642	GO:0051642	centrosome localization	3/158	32/18888	0.002384063	0.023450208	0.017593011	PLXNA2/ASPM/DLGAP5	3
GO:0061842	GO:0061842	microtubule organizing center localization	3/158	32/18888	0.002384063	0.023450208	0.017593011	PLXNA2/ASPM/DLGAP5	3
GO:0060675	GO:0060675	ureteric bud morphogenesis	4/158	67/18888	0.002399668	0.02352175	0.017646685	SIX2/TACSTD2/GREM1/LHX1	4
GO:0007229	GO:0007229	integrin-mediated signaling pathway	5/158	111/18888	0.002417353	0.023531685	0.017654138	ITGA6/SYK/LIMS1/THY1/ITGA2	5
GO:0014812	GO:0014812	muscle cell migration	5/158	111/18888	0.002417353	0.023531685	0.017654138	CYP1B1/ITGA2/PLEKHO1/MDK/IGFBP5	5
GO:0098742	GO:0098742	cell-cell adhesion via plasma-membrane adhesion molecules	8/158	279/18888	0.002451413	0.023781233	0.017841356	TGFBR2/CLDN16/CDH13/ESAM/PTK7/CDH3/KIRREL3/CLDN11	8
GO:0050673	GO:0050673	epithelial cell proliferation	11/158	482/18888	0.00248277	0.024002944	0.01800769	SFN/TACSTD2/COL8A1/UHRF1/CDH13/SOX11/NRP2/CDH3/HMGB2/MDK/IGFBP5	11
GO:0009952	GO:0009952	anterior/posterior pattern specification	7/158	219/18888	0.002492152	0.02401142	0.018014049	SIX2/HOXB9/PLXNA2/HOXB5/HOXB6/GBX2/LHX1	7
GO:0007292	GO:0007292	female gamete generation	6/158	163/18888	0.002516521	0.024163739	0.018128323	INHBA/RPS6KA2/TOP2A/PLK1/ASPM/MDK	6
GO:0072171	GO:0072171	mesonephric tubule morphogenesis	4/158	68/18888	0.002533269	0.024242096	0.018187108	SIX2/TACSTD2/GREM1/LHX1	4
GO:0050922	GO:0050922	negative regulation of chemotaxis	4/158	70/18888	0.00281563	0.026672899	0.020010766	SEMA3A/SEMA3F/GREM1/PADI2	4
GO:2000379	GO:2000379	positive regulation of reactive oxygen species metabolic process	4/158	70/18888	0.00281563	0.026672899	0.020010766	TGFBR2/CYP1B1/SYK/GSTP1	4
GO:2000573	GO:2000573	positive regulation of DNA biosynthetic process	4/158	70/18888	0.00281563	0.026672899	0.020010766	CYP1B1/GREM1/CCNA2/PKIB	4
GO:0009954	GO:0009954	proximal/distal pattern formation	3/158	34/18888	0.002841349	0.026826519	0.020126016	HOXB9/GREM1/IRX2	3
GO:0030509	GO:0030509	BMP signaling pathway	6/158	168/18888	0.002924104	0.027515814	0.020643145	RGMB/TFAP2B/GREM1/FSTL1/SOX11/CHRDL1	6
GO:1901880	GO:1901880	negative regulation of protein depolymerization	4/158	71/18888	0.002964575	0.027622858	0.020723452	MID1/SPTBN2/SCIN/TPX2	4
GO:0007163	GO:0007163	establishment or maintenance of cell polarity	7/158	226/18888	0.002968779	0.027622858	0.020723452	GJA1/NSFL1C/SPDL1/SPAG5/PTK7/PLK1/KIF2C	7
GO:0007548	GO:0007548	sex differentiation	8/158	288/18888	0.002977604	0.027622858	0.020723452	CYP1B1/GJA1/INHBA/KITLG/LHX1/ASPM/HMGB2/VGF	8
GO:0010721	GO:0010721	negative regulation of cell development	8/158	288/18888	0.002977604	0.027622858	0.020723452	INHBA/LDLR/SEMA3A/SEMA3F/THY1/SOX11/ARHGAP4/MDK	8
GO:0060346	GO:0060346	bone trabecula formation	2/158	10/18888	0.002994189	0.027622858	0.020723452	COL1A1/GREM1	2
GO:0061299	GO:0061299	retina vasculature morphogenesis in camera-type eye	2/158	10/18888	0.002994189	0.027622858	0.020723452	CYP1B1/COL4A1	2
GO:1901989	GO:1901989	positive regulation of cell cycle phase transition	5/158	117/18888	0.003036551	0.027922426	0.020948197	CDC20/UBE2C/CCNB1/DLGAP5/RRM2	5
GO:0061035	GO:0061035	regulation of cartilage development	4/158	72/18888	0.003118819	0.028585797	0.021445877	SIX2/SCIN/GREM1/MDK	4
GO:0006469	GO:0006469	negative regulation of protein kinase activity	6/158	171/18888	0.003191254	0.02907878	0.021815726	GPRC5A/SFN/GSTP1/THY1/PLK1/PKIB	6
GO:0050920	GO:0050920	regulation of chemotaxis	7/158	229/18888	0.003193206	0.02907878	0.021815726	SEMA3A/SEMA3F/GREM1/CDH13/ITGA2/PADI2/MDK	7
GO:0048675	GO:0048675	axon extension	5/158	119/18888	0.003266273	0.029648513	0.022243156	SEMA3A/SEMA3F/TRPV2/NRP2/ARHGAP4	5
GO:0031346	GO:0031346	positive regulation of cell projection organization	9/158	360/18888	0.003355426	0.030360153	0.022777048	ITGA6/DPYSL3/BDNF/PLXNA2/TRPV2/PTK7/ITGA2/ANLN/MDK	9
GO:0046661	GO:0046661	male sex differentiation	6/158	173/18888	0.003379209	0.03043904	0.022836232	CYP1B1/GJA1/INHBA/KITLG/ASPM/HMGB2	6
GO:0010717	GO:0010717	regulation of epithelial to mesenchymal transition	5/158	120/18888	0.00338571	0.03043904	0.022836232	COL1A1/TGFBR2/FOXA1/GREM1/MDK	5
GO:0009880	GO:0009880	embryonic pattern specification	4/158	74/18888	0.003443563	0.03086088	0.023152708	SEMA3F/NRP2/LHX1/CHRDL1	4
GO:0030510	GO:0030510	regulation of BMP signaling pathway	5/158	121/18888	0.003508258	0.031278858	0.023466287	TFAP2B/GREM1/FSTL1/SOX11/CHRDL1	5
GO:0008406	GO:0008406	gonad development	7/158	233/18888	0.003512362	0.031278858	0.023466287	CYP1B1/GJA1/INHBA/KITLG/ASPM/HMGB2/VGF	7
GO:0007411	GO:0007411	axon guidance	7/158	234/18888	0.003595822	0.031613408	0.023717276	BDNF/SEMA3A/SEMA3F/GBX2/PTK7/NRP2/LHX1	7
GO:0097485	GO:0097485	neuron projection guidance	7/158	234/18888	0.003595822	0.031613408	0.023717276	BDNF/SEMA3A/SEMA3F/GBX2/PTK7/NRP2/LHX1	7
GO:0003337	GO:0003337	mesenchymal to epithelial transition involved in metanephros morphogenesis	2/158	11/18888	0.003639517	0.031613408	0.023717276	SIX2/GREM1	2
GO:0032060	GO:0032060	bleb assembly	2/158	11/18888	0.003639517	0.031613408	0.023717276	EMP1/ANLN	2
GO:0045654	GO:0045654	positive regulation of megakaryocyte differentiation	2/158	11/18888	0.003639517	0.031613408	0.023717276	SCIN/HMGB2	2
GO:0051987	GO:0051987	positive regulation of attachment of spindle microtubules to kinetochore	2/158	11/18888	0.003639517	0.031613408	0.023717276	CCNB1/BIRC5	2
GO:0060900	GO:0060900	embryonic camera-type eye formation	2/158	11/18888	0.003639517	0.031613408	0.023717276	TFAP2A/SOX11	2
GO:2000049	GO:2000049	positive regulation of cell-cell adhesion mediated by cadherin	2/158	11/18888	0.003639517	0.031613408	0.023717276	ADAM19/FOXA1	2
GO:0001707	GO:0001707	mesoderm formation	4/158	76/18888	0.003790577	0.032824539	0.024625901	SIX2/GJA1/INHBA/ITGA2	4
GO:0048846	GO:0048846	axon extension involved in axon guidance	3/158	38/18888	0.003909095	0.033542177	0.025164294	SEMA3A/SEMA3F/NRP2	3
GO:0051438	GO:0051438	regulation of ubiquitin-protein transferase activity	3/158	38/18888	0.003909095	0.033542177	0.025164294	CDC20/UBE2C/PLK1	3
GO:1902284	GO:1902284	neuron projection extension involved in neuron projection guidance	3/158	38/18888	0.003909095	0.033542177	0.025164294	SEMA3A/SEMA3F/NRP2	3
GO:0045137	GO:0045137	development of primary sexual characteristics	7/158	238/18888	0.003944865	0.033644576	0.025241116	CYP1B1/GJA1/INHBA/KITLG/ASPM/HMGB2/VGF	7
GO:0048588	GO:0048588	developmental cell growth	7/158	238/18888	0.003944865	0.033644576	0.025241116	TGFBR2/BDNF/SEMA3A/SEMA3F/TRPV2/NRP2/ARHGAP4	7
GO:0032535	GO:0032535	regulation of cellular component size	9/158	370/18888	0.004013791	0.034112776	0.025592373	SPTBN2/SCIN/BDNF/SEMA3A/SEMA3F/TRPV2/ESAM/ARHGAP4/KANK2	9
GO:0001952	GO:0001952	regulation of cell-matrix adhesion	5/158	125/18888	0.004030467	0.034112776	0.025592373	LIMS1/GREM1/THY1/CDH13/UTRN	5
GO:0097529	GO:0097529	myeloid leukocyte migration	7/158	239/18888	0.004036014	0.034112776	0.025592373	SYK/KITLG/GREM1/CD9/MDK/CCL20/CXCL5	7
GO:0071772	GO:0071772	response to BMP	6/158	180/18888	0.004102467	0.034468048	0.025858908	RGMB/TFAP2B/GREM1/FSTL1/SOX11/CHRDL1	6
GO:0071773	GO:0071773	cellular response to BMP stimulus	6/158	180/18888	0.004102467	0.034468048	0.025858908	RGMB/TFAP2B/GREM1/FSTL1/SOX11/CHRDL1	6
GO:0048332	GO:0048332	mesoderm morphogenesis	4/158	78/18888	0.004160566	0.03485246	0.026147305	SIX2/GJA1/INHBA/ITGA2	4
GO:0031111	GO:0031111	negative regulation of microtubule polymerization or depolymerization	3/158	39/18888	0.004209133	0.03515498	0.026374264	MID1/STMN1/TPX2	3
GO:0042471	GO:0042471	ear morphogenesis	5/158	127/18888	0.00431141	0.035424929	0.026576788	SIX2/TFAP2A/COL11A1/GBX2/PTK7	5
GO:0033673	GO:0033673	negative regulation of kinase activity	6/158	182/18888	0.004328681	0.035424929	0.026576788	GPRC5A/SFN/GSTP1/THY1/PLK1/PKIB	6
GO:0031630	GO:0031630	regulation of synaptic vesicle fusion to presynaptic active zone membrane	2/158	12/18888	0.004343513	0.035424929	0.026576788	GRIK5/DOC2B	2
GO:0032276	GO:0032276	regulation of gonadotropin secretion	2/158	12/18888	0.004343513	0.035424929	0.026576788	GJA1/INHBA	2
GO:0090435	GO:0090435	protein localization to nuclear envelope	2/158	12/18888	0.004343513	0.035424929	0.026576788	LMNB1/PLK1	2
GO:0098976	GO:0098976	excitatory chemical synaptic transmission	2/158	12/18888	0.004343513	0.035424929	0.026576788	PDLIM4/CHRDL1	2
GO:0106014	GO:0106014	regulation of inflammatory response to wounding	2/158	12/18888	0.004343513	0.035424929	0.026576788	IL33/MDK	2
GO:1901632	GO:1901632	regulation of synaptic vesicle membrane organization	2/158	12/18888	0.004343513	0.035424929	0.026576788	GRIK5/DOC2B	2
GO:0042246	GO:0042246	tissue regeneration	4/158	79/18888	0.004354393	0.035424929	0.026576788	GJA1/KLF5/CD9/MDK	4
GO:0050807	GO:0050807	regulation of synapse organization	7/158	243/18888	0.004416686	0.035828461	0.026879529	BDNF/LRRN1/SEMA3F/SLITRK4/NRP2/CDC20/LRRTM1	7
GO:0046683	GO:0046683	response to organophosphorus	5/158	128/18888	0.004456999	0.036051884	0.027047146	COL1A1/CYP1B1/RYR3/IGFBP5/VGF	5
GO:0043523	GO:0043523	regulation of neuron apoptotic process	7/158	244/18888	0.004515962	0.036169497	0.027135384	TFAP2A/BDNF/TFAP2B/F2R/PRODH/MYBL2/MDK	7
GO:0043403	GO:0043403	skeletal muscle tissue regeneration	3/158	40/18888	0.004522789	0.036169497	0.027135384	GJA1/KLF5/CD9	3
GO:0044060	GO:0044060	regulation of endocrine process	3/158	40/18888	0.004522789	0.036169497	0.027135384	GJA1/INHBA/F2R	3
GO:0150077	GO:0150077	regulation of neuroinflammatory response	3/158	40/18888	0.004522789	0.036169497	0.027135384	LDLR/SYT11/IL33	3
GO:0032272	GO:0032272	negative regulation of protein polymerization	4/158	80/18888	0.00455422	0.036317977	0.027246778	SPTBN2/SCIN/STMN1/KANK2	4
GO:0098773	GO:0098773	skin epidermis development	5/158	129/18888	0.004606058	0.036627892	0.027479285	SFN/INHBA/STMN1/CDH3/IGFBP5	5
GO:0043242	GO:0043242	negative regulation of protein-containing complex disassembly	4/158	81/18888	0.004760134	0.037641056	0.028239389	MID1/SPTBN2/SCIN/TPX2	4
GO:0048844	GO:0048844	artery morphogenesis	4/158	81/18888	0.004760134	0.037641056	0.028239389	TGFBR2/LDLR/TFAP2B/MDK	4
GO:0048736	GO:0048736	appendage development	6/158	186/18888	0.004808593	0.037812419	0.02836795	TFAP2A/ITGA6/GJA1/TFAP2B/PLXNA2/GREM1	6
GO:0060173	GO:0060173	limb development	6/158	186/18888	0.004808593	0.037812419	0.02836795	TFAP2A/ITGA6/GJA1/TFAP2B/PLXNA2/GREM1	6
GO:0003407	GO:0003407	neural retina development	4/158	82/18888	0.004972216	0.038990457	0.029251748	TFAP2A/TFAP2B/THY1/LHX1	4
GO:0050803	GO:0050803	regulation of synapse structure or activity	7/158	249/18888	0.005037872	0.039269396	0.029461016	BDNF/LRRN1/SEMA3F/SLITRK4/NRP2/CDC20/LRRTM1	7
GO:0010764	GO:0010764	negative regulation of fibroblast migration	2/158	13/18888	0.005105161	0.039269396	0.029461016	CYGB/ARHGAP4	2
GO:0032530	GO:0032530	regulation of microvillus organization	2/158	13/18888	0.005105161	0.039269396	0.029461016	PODXL/KLF5	2
GO:0043568	GO:0043568	positive regulation of insulin-like growth factor receptor signaling pathway	2/158	13/18888	0.005105161	0.039269396	0.029461016	CDH3/IGFBP5	2
GO:0061430	GO:0061430	bone trabecula morphogenesis	2/158	13/18888	0.005105161	0.039269396	0.029461016	COL1A1/GREM1	2
GO:0070493	GO:0070493	thrombin-activated receptor signaling pathway	2/158	13/18888	0.005105161	0.039269396	0.029461016	F2R/STMN1	2
GO:0090235	GO:0090235	regulation of metaphase plate congression	2/158	13/18888	0.005105161	0.039269396	0.029461016	SPAG5/BIRC5	2
GO:0042326	GO:0042326	negative regulation of phosphorylation	8/158	316/18888	0.005192873	0.039835544	0.029885756	GPRC5A/SFN/INHBA/GSTP1/THY1/PBK/PLK1/PKIB	8
GO:0014902	GO:0014902	myotube differentiation	5/158	133/18888	0.005237891	0.040071996	0.030063149	BDNF/ADAMTS5/KLF5/CD9/PLEKHO1	5
GO:0090092	GO:0090092	regulation of transmembrane receptor protein serine/threonine kinase signaling pathway	8/158	317/18888	0.00529042	0.040364475	0.030282575	TGFBR2/INHBA/TFAP2B/GREM1/FSTL1/SOX11/CDH3/CHRDL1	8
GO:0141091	GO:0141091	transforming growth factor beta receptor superfamily signaling pathway	9/158	388/18888	0.005450133	0.041451273	0.031097921	TGFBR2/RGMB/INHBA/TFAP2B/GREM1/FSTL1/SOX11/CDH3/CHRDL1	9
GO:0000075	GO:0000075	cell cycle checkpoint signaling	6/158	191/18888	0.005462229	0.041451273	0.031097921	SPDL1/CENPF/CDC20/PLK1/CCNB1/BIRC5	6
GO:0032506	GO:0032506	cytokinetic process	3/158	43/18888	0.005547179	0.041974497	0.031490459	CEP55/KIF20A/ANLN	3
GO:0030879	GO:0030879	mammary gland development	5/158	135/18888	0.005575783	0.041974497	0.031490459	TGFBR2/GJA1/HOXB9/ITGA2/IGFBP5	5
GO:0072175	GO:0072175	epithelial tube formation	5/158	135/18888	0.005575783	0.041974497	0.031490459	PODXL/GREM1/TEAD2/IRX2/PTK7	5
GO:0002695	GO:0002695	negative regulation of leukocyte activation	6/158	192/18888	0.005600391	0.042047618	0.031545317	INHBA/GPNMB/LDLR/SOX11/SYT11/MDK	6
GO:0051591	GO:0051591	response to cAMP	4/158	85/18888	0.005646293	0.042167947	0.031635591	COL1A1/CYP1B1/IGFBP5/VGF	4
GO:2000134	GO:2000134	negative regulation of G1/S transition of mitotic cell cycle	4/158	85/18888	0.005646293	0.042167947	0.031635591	INHBA/GPNMB/SLFN11/KANK2	4
GO:0030324	GO:0030324	lung development	6/158	193/18888	0.005741094	0.042719247	0.032049192	TGFBR2/FOXA1/SOX11/PTK7/IGFBP5/MME	6
GO:0000086	GO:0000086	G2/M transition of mitotic cell cycle	5/158	136/18888	0.005750377	0.042719247	0.032049192	CENPF/PLK1/CCNB1/FOXM1/CCNA2	5
GO:0060326	GO:0060326	cell chemotaxis	8/158	322/18888	0.005799368	0.042970118	0.032237402	SYK/HOXB9/GREM1/HMGB2/PADI2/MDK/CCL20/CXCL5	8
GO:0060070	GO:0060070	canonical Wnt signaling pathway	8/158	323/18888	0.00590549	0.043097748	0.032333154	COL1A1/IGFBP2/TLE4/GREM1/PTK7/CDH3/ASPM/MDK	8
GO:0021879	GO:0021879	forebrain neuron differentiation	3/158	44/18888	0.005916987	0.043097748	0.032333154	INHBA/GBX2/NRP2	3
GO:0035329	GO:0035329	hippo signaling	3/158	44/18888	0.005916987	0.043097748	0.032333154	TEAD2/FRMD6/SOX11	3
GO:0045840	GO:0045840	positive regulation of mitotic nuclear division	3/158	44/18888	0.005916987	0.043097748	0.032333154	CDC20/UBE2C/DLGAP5	3
GO:0021534	GO:0021534	cell proliferation in hindbrain	2/158	14/18888	0.00592346	0.043097748	0.032333154	GBX2/LHX1	2
GO:0021924	GO:0021924	cell proliferation in external granule layer	2/158	14/18888	0.00592346	0.043097748	0.032333154	GBX2/LHX1	2
GO:0021930	GO:0021930	cerebellar granule cell precursor proliferation	2/158	14/18888	0.00592346	0.043097748	0.032333154	GBX2/LHX1	2
GO:1901879	GO:1901879	regulation of protein depolymerization	4/158	87/18888	0.006128005	0.044471355	0.033363673	MID1/SPTBN2/SCIN/TPX2	4
GO:0045859	GO:0045859	regulation of protein kinase activity	10/158	470/18888	0.006278953	0.045449962	0.034097852	GPRC5A/TGFBR2/SFN/GSTP1/THY1/TPX2/PLK1/CCNB1/CCNA2/PKIB	10
GO:0030323	GO:0030323	respiratory tube development	6/158	197/18888	0.00632985	0.045701193	0.034286332	TGFBR2/FOXA1/SOX11/PTK7/IGFBP5/MME	6
GO:0030517	GO:0030517	negative regulation of axon extension	3/158	46/18888	0.006700012	0.04812757	0.036106669	SEMA3A/SEMA3F/ARHGAP4	3
GO:0090224	GO:0090224	regulation of spindle organization	3/158	46/18888	0.006700012	0.04812757	0.036106669	SPAG5/TPX2/PLK1	3
GO:0010838	GO:0010838	positive regulation of keratinocyte proliferation	2/158	15/18888	0.006797421	0.04834944	0.036273122	CDH3/MDK	2
GO:0044849	GO:0044849	estrous cycle	2/158	15/18888	0.006797421	0.04834944	0.036273122	CYP1B1/MDK	2
GO:0055057	GO:0055057	neuroblast division	2/158	15/18888	0.006797421	0.04834944	0.036273122	AKNA/ASPM	2
GO:0031099	GO:0031099	regeneration	6/158	200/18888	0.006799408	0.04834944	0.036273122	GJA1/THY1/KLF5/CD9/CCNA2/MDK	6
GO:0046849	GO:0046849	bone remodeling	4/158	90/18888	0.006900622	0.04894587	0.036720581	GJA1/SYK/GREM1/MDK	4
GO:0031345	GO:0031345	negative regulation of cell projection organization	6/158	201/18888	0.006961401	0.049253218	0.036951162	DPYSL3/TACSTD2/SEMA3A/SEMA3F/THY1/ARHGAP4	6
GO:0014074	GO:0014074	response to purine-containing compound	5/158	143/18888	0.007081988	0.049706492	0.037291221	COL1A1/CYP1B1/RYR3/IGFBP5/VGF	5
GO:0010837	GO:0010837	regulation of keratinocyte proliferation	3/158	47/18888	0.007113504	0.049706492	0.037291221	SFN/CDH3/MDK	3
GO:0032467	GO:0032467	positive regulation of cytokinesis	3/158	47/18888	0.007113504	0.049706492	0.037291221	CENPV/KIF23/BIRC5	3
GO:0050919	GO:0050919	negative chemotaxis	3/158	47/18888	0.007113504	0.049706492	0.037291221	SEMA3A/SEMA3F/NRP2	3
GO:1901861	GO:1901861	regulation of muscle tissue development	3/158	47/18888	0.007113504	0.049706492	0.037291221	GJA1/CENPF/IGFBP5	3
GO:0014910	GO:0014910	regulation of smooth muscle cell migration	4/158	91/18888	0.00717181	0.049867046	0.037411673	CYP1B1/ITGA2/MDK/IGFBP5	4
GO:0060021	GO:0060021	roof of mouth development	4/158	91/18888	0.00717181	0.049867046	0.037411673	TGFBR2/TFAP2A/INHBA/SOX11	4
